# Supplementary material for: Identification of positive cofactor 4 as a diagnostic and prognostic biomarker associated with immune infiltration in hepatocellular carcinoma
Source: ILIVER. 2023 Sep 15;2(4):188–201. doi: 10.1016/j.iliver.2023.08.007 (PMC12212729; doi:10.1016/j.iliver.2023.08.007)
Supplement: Multimedia component 2 [file mmc2.xlsx]

## Sheet: Sheet1
Tab S1. The primer sequence information
Gene	Primer sequence
GAPDH(human)-F	AGAAGGCTGGGGCTCATTTG
GAPDH(human)-R	AGGGGCCATCCACAGTCTTC
SUB1(human)-F	CGAGAGCCCTGTCATCTTCTAAA
SUB1(human)-R	CTTCAGCTGGCTCCATTGTTCT
CEP55(human)-F	TGGGAAAGGAAAGCTGACTGATAA
CEP55(human)-R	TCCTTTCTCCTTCTCTCGTTGTC
TRIP13(human)-F	AAAGACTCACAGCCCATCGATTT
TRIP13(human)-R	TCGTATACCAAGCTGTCCCAAAG
BRIX1(human)-F	CCTCACGGACCATCTGCTAAATT
BRIX1(human)-R	TGGGATGATACCGTGGTGTACTA
STIP1(human)-F	GCACTCAGCGAACACTTAAAGAA
STIP1(human)-R	CAGGTACGAGTCTCTGTGTCTTC
PIGU(human)-F	TTTGTCCTCACCTGCATCATCAT
PIGU(human)-R	CGCAGGAAGGCATAGAAGTAATC
CFL1(human)-F	GCCCTCTATGATGCAACCTATGA
CFL1(human)-R	TCCTTGGAGCTGGCATAAATCAT
RBM17(human)-F	AGAAAGTAGTGAAGCGCCAAAGA
RBM17(human)-R	TCCTCCTCTCTCGCTCATAATCT
OLA1(human)-F	TGGAAGATTTGGAACCTCACTGA
OLA1(human)-R	TTTGCTTGCTGGTTTGTGGTATT
