# Supplementary material for: Identification of positive cofactor 4 as a diagnostic and prognostic biomarker associated with immune infiltration in hepatocellular carcinoma
Source: ILIVER. 2023 Sep 15;2(4):188–201. doi: 10.1016/j.iliver.2023.08.007 (PMC12212729; doi:10.1016/j.iliver.2023.08.007)
Supplement: Multimedia component 3 [file mmc3.xlsx]

## Sheet: diff
Tab S2. Data of 2856 DEGs between groups
gene	lowMean	highMean	logFC	pvalue	fdr
AL031736.2	0.0760478	0.196038	1.36616	0.000203269	0.000411238
SPRY4-AS1	0.0717376	0.201305	1.48858	6.95759e-08	2.87823e-07
PLAU	5.33183	14.3891	1.43228	3.97573e-07	1.40144e-06
ABCC4	2.75028	7.08764	1.36573	5.44319e-11	4.53587e-10
KCNF1	1.18008	3.15074	1.4168	2.19453e-07	8.16513e-07
LRRC17	1.68092	3.48969	1.05385	0.0265408	0.0350058
CDCA4	3.91117	9.12458	1.22216	4.23391e-21	9.26308e-19
LINC00844	6.28742	2.15923	-1.54195	1.25971e-06	3.99479e-06
SPP1	409.193	1397	1.77148	4.23578e-09	2.29086e-08
SUN3	0.0979263	0.444884	2.18366	0.0218761	0.0293271
AL132655.2	0.214734	0.448631	1.06298	0.00279268	0.00447365
OR7E126P	0.108031	0.290232	1.42576	8.75078e-05	0.000190607
KIRREL2	0.0690618	7.64288	6.79008	0.00354588	0.00556829
ABCA12	0.0547806	0.290635	2.40747	3.39635e-06	9.81125e-06
CST6	0.266692	0.695253	1.38236	3.87994e-06	1.10717e-05
NEK2	4.88974	12.7138	1.37857	6.12363e-19	5.01813e-17
SIX2	0.35678	3.67244	3.36363	1.13509e-05	2.94847e-05
PRR36	0.792939	2.13868	1.43144	1.35997e-10	1.03918e-09
CYP1A2	119.82	32.5518	-1.88006	0.00023673	0.00047165
FAM171B	0.639702	1.51898	1.24763	4.06025e-06	1.15366e-05
LINC01094	0.197715	0.503229	1.3478	1.83771e-10	1.36291e-09
ATP8A2	0.0598016	0.640883	3.4218	2.11076e-09	1.22224e-08
AC233280.1	0.164565	0.34609	1.07249	3.19116e-07	1.14853e-06
AMPH	0.135433	0.481126	1.82883	0.00447507	0.00688206
LINC02562	0.332643	0.813966	1.29099	0.00048834	0.000910377
NUF2	3.44687	9.84805	1.51455	7.56543e-20	9.53531e-18
AC069499.1	0.315218	0.7011	1.15327	3.09027e-05	7.3746e-05
VSX1	0.17089	0.433663	1.34351	1.78339e-06	5.46566e-06
CERS1	0.284887	0.894495	1.65068	5.56777e-07	1.90558e-06
FGD6	2.54962	5.78511	1.18206	5.63417e-09	2.96487e-08
AL451142.1	0.0853247	0.1991	1.22246	2.00338e-05	4.95948e-05
OXTR	0.528601	3.773	2.83546	5.70283e-08	2.40331e-07
TREM1	0.412055	1.3186	1.6781	1.06031e-10	8.29328e-10
RCOR2	0.367444	1.87379	2.35036	3.75255e-12	4.07041e-11
CAPG	25.5473	58.3138	1.19066	1.25433e-15	3.26845e-14
VLDLR-AS1	0.0534677	0.201678	1.91531	0.00837775	0.0122033
RAVER1	2.3597	4.73158	1.00372	9.48174e-06	2.50047e-05
LRRN4CL	0.319734	0.890699	1.47807	0.00158663	0.00266847
LINC01138	1.37605	3.00854	1.12853	2.14534e-18	1.40944e-16
NDC80	4.12547	10.4681	1.34337	2.71014e-17	1.22278e-15
ZNF793-AS1	0.72471	1.946	1.42504	2.70161e-06	7.95393e-06
FBLIM1	12.3802	26.8078	1.11462	3.87416e-12	4.18861e-11
FFAR4	0.313339	0.79221	1.33816	5.53507e-08	2.33857e-07
STAC2	0.0401258	0.343284	3.0968	9.11596e-06	2.40949e-05
FREM1	0.208358	1.02474	2.29812	8.96758e-06	2.37351e-05
AC245041.1	0.464975	1.07631	1.21087	0.00281245	0.00450221
DPP10	0.159164	0.386923	1.28153	0.030775	0.0400889
KIF25-AS1	0.0794199	0.316761	1.99582	0.00231988	0.00377917
ZNF135	0.440328	1.20542	1.45289	7.47463e-07	2.48776e-06
MAP3K15	0.129792	0.283203	1.12563	3.13797e-05	7.47383e-05
QSOX1	20.7644	53.0868	1.35424	4.31237e-07	1.5123e-06
ATP1A1	27.7128	72.5724	1.38887	9.60276e-11	7.58507e-10
LINC00570	0.956603	0.455614	-1.07011	0.000479825	0.000895799
IGFL2	0.082779	0.248177	1.58403	1.46934e-07	5.67734e-07
LAMP5	0.559862	8.03095	3.84243	1.3789e-07	5.35556e-07
AL356535.1	0.55255	1.15132	1.05911	7.91287e-10	5.06228e-09
IGF1R	0.937253	2.38316	1.34637	0.000194746	0.000395513
SHCBP1	1.20324	3.51432	1.54632	5.40827e-14	9.14169e-13
AC023906.5	1.12691	4.15312	1.88182	0.0272218	0.0358123
AC005594.1	0.111216	0.466581	2.06876	0.00289851	0.00462872
ADAM9	4.30656	8.93308	1.05262	2.28888e-07	8.48761e-07
AC099518.1	0.135012	0.350226	1.3752	7.03777e-11	5.72677e-10
C8orf88	0.39459	0.919288	1.22016	0.00520206	0.00790104
BARX1	0.481747	2.43472	2.33741	1.34222e-05	3.4357e-05
MIR210	0.545308	1.37996	1.33948	3.46947e-05	8.2002e-05
TMEM159	2.58403	5.33287	1.04529	6.38795e-07	2.15889e-06
MFAP2	1.19667	3.92905	1.71515	6.13856e-09	3.20485e-08
WDR76	3.31507	7.35247	1.14919	3.83637e-13	5.21813e-12
BTNL3	0.733109	1.7107	1.22249	0.0246421	0.0326856
TNNT1	1.02653	3.84933	1.90683	4.79442e-09	2.55721e-08
LINC01036	0.0874048	0.412368	2.23815	0.000285999	0.000560233
RPL39L	10.7878	28.0291	1.37753	1.05543e-09	6.55329e-09
SCAT2	0.895546	1.92368	1.10303	1.02285e-11	1.00646e-10
AC116562.3	0.113861	0.29127	1.35509	1.57471e-05	3.97639e-05
HIF1A-AS1	0.0705672	0.218447	1.63021	0.000229245	0.000457957
CTNND2	1.44423	9.0512	2.64781	2.06226e-11	1.90542e-10
FRAS1	0.541217	3.66981	2.76142	3.99536e-07	1.4071e-06
ALDH3B2	0.145567	2.09628	3.84807	0.00410166	0.00635669
ZNF391	0.412234	1.12414	1.44729	6.43616e-08	2.686e-07
DSCC1	3.27727	6.61202	1.01259	2.83164e-21	6.63319e-19
GLS2	1.25552	0.543625	-1.2076	0.000185751	0.000378836
RPL7AP22	0.0597989	0.14564	1.28422	3.71521e-05	8.73207e-05
SORCS1	0.0969704	0.237015	1.28936	3.72182e-07	1.32138e-06
AC114786.2	1.09551	3.58051	1.70856	1.6611e-05	4.17272e-05
NDUFA4L2	17.3958	44.2597	1.34725	2.91079e-06	8.52002e-06
MAFG-DT	2.67603	5.74553	1.10235	5.30364e-11	4.43551e-10
STX1A	1.15469	2.44752	1.08381	4.50763e-17	1.90413e-15
AC012368.1	0.263961	0.532062	1.01127	2.72869e-07	9.94832e-07
CADM3	0.141502	0.385162	1.44465	4.13755e-05	9.61654e-05
OPRPN	25.9261	2.20564	-3.55513	0.01259	0.0176824
AC018450.1	0.0747796	0.164886	1.14076	0.0290573	0.0380244
AC138207.3	1.0587	3.38436	1.67659	7.55228e-12	7.64158e-11
TAX1BP3	0.0811462	0.163899	1.01422	3.0217e-06	8.81685e-06
AL137785.1	0.518067	1.04138	1.00729	0.00135621	0.00231348
IGHV3-66	2.67927	11.1487	2.05696	0.00666069	0.0098999
AL596223.2	0.217053	0.556029	1.35711	9.03619e-06	2.3914e-05
ZNF257	0.274383	0.789946	1.52556	4.18368e-06	1.18698e-05
JAG1	7.61635	17.8748	1.23076	0.000252796	0.000500648
SERPINE2	4.47749	15.7813	1.81746	3.49516e-13	4.81617e-12
CFAP300	0.0881333	0.211038	1.25975	1.49128e-09	8.92958e-09
CIB2	1.88351	4.68284	1.31396	5.40379e-13	7.12446e-12
AL451069.3	0.340985	1.0075	1.563	0.000316938	0.000615174
TSPO2	1.32559	2.84151	1.10002	2.52491e-10	1.80726e-09
TNFAIP6	0.413265	3.58498	3.11683	3.22848e-10	2.25314e-09
AC006946.2	0.0708446	0.208603	1.55803	2.76989e-06	8.13229e-06
ZNF287	0.253888	0.536772	1.08012	3.36788e-06	9.73648e-06
IL1B	0.857646	1.72882	1.01134	3.42081e-08	1.51299e-07
HTR3A	0.168589	2.40634	3.83526	1.57021e-08	7.50203e-08
NAP1L6P	0.261932	0.743072	1.50431	4.94975e-05	0.000113138
SKA1	3.0657	9.08537	1.56733	1.13989e-19	1.30867e-17
ZNF233	0.455935	0.915572	1.00585	3.91409e-08	1.7143e-07
CTAG2	7.45418	28.0046	1.90954	0.00108771	0.00188997
PLAUR	3.05893	8.28701	1.43782	2.98436e-13	4.19966e-12
GYS2	1.66659	0.784757	-1.08658	2.04197e-07	7.63918e-07
WT1	0.122119	0.358108	1.5521	1.69658e-05	4.2531e-05
FZD7	1.74997	5.24545	1.58374	5.55023e-08	2.34411e-07
CD177	0.14922	2.06423	3.79009	2.22753e-08	1.02905e-07
MCF2L2	0.104307	0.25931	1.31384	1.83494e-08	8.65272e-08
CXCL10	53.6338	116.755	1.12227	0.000337262	0.000650757
RBL1	1.94554	4.28533	1.13924	1.8064e-16	6.20631e-15
COLGALT2	0.200433	0.856968	2.09612	0.000613466	0.00112191
FBXO5	1.83632	4.48534	1.28839	1.41674e-15	3.62244e-14
AC011448.1	0.11938	0.245172	1.03823	9.72515e-07	3.15391e-06
PLAC1	0.0545941	0.24565	2.16979	5.36235e-09	2.83664e-08
ZPLD1	0.402438	2.6432	2.71545	1.38185e-10	1.05382e-09
SEPTIN14P12	0.159417	0.368403	1.20848	4.00544e-08	1.74934e-07
SLC8A2	0.0398699	0.1731	2.11823	9.56126e-06	2.51972e-05
LINC00221	1.01539	2.27235	1.16216	0.0017208	0.00287371
AC079209.1	0.369502	0.880738	1.25313	1.40205e-09	8.44323e-09
BEX2	13.4067	28.0513	1.06511	2.7865e-08	1.26042e-07
AC068831.5	0.0982591	0.236013	1.2642	0.000124635	0.000262981
TRIM71	1.86377	4.16413	1.15979	3.98917e-07	1.40533e-06
AC079061.1	1.0688	0.386032	-1.4692	6.84658e-09	3.52295e-08
MMP11	11.2409	23.7153	1.07706	1.4355e-10	1.09042e-09
PLBD1	4.1271	16.6613	2.0133	7.23621e-11	5.87381e-10
BNIP3P17	0.147008	0.636556	2.11439	2.63957e-07	9.65373e-07
GRIN2D	0.549896	1.10282	1.00397	1.7089e-10	1.27227e-09
AC124798.1	1.09988	2.46846	1.16626	1.16192e-05	3.0121e-05
AL449403.2	0.0377441	0.28227	2.90275	1.95422e-06	5.94052e-06
BNIP5	0.272667	0.736972	1.43447	1.13103e-10	8.78131e-10
KIF2C	4.22626	13.183	1.64123	2.07008e-20	3.3808e-18
SMIM5	0.138595	0.278252	1.00552	8.14083e-05	0.000178223
GP1BA	0.590816	1.19045	1.01073	0.0103082	0.0147157
PTPRG-AS1	0.0636301	0.14184	1.15648	1.65977e-05	4.17119e-05
SDK1	0.677677	1.48012	1.12705	0.00926523	0.0133585
SALL4	1.08387	3.43184	1.66279	1.2407e-08	6.06005e-08
AL121839.2	0.264199	0.658536	1.31764	4.78018e-06	1.33918e-05
PRELID3A	0.363278	1.02313	1.49384	1.67413e-07	6.40463e-07
HAVCR1	1.78642	3.61105	1.01534	1.42668e-06	4.4705e-06
CD7	5.75177	19.0564	1.7282	7.51588e-06	2.02605e-05
PRR7	3.01305	6.6313	1.13807	8.90148e-15	1.86481e-13
STAR	0.190597	0.570758	1.58235	0.00244051	0.00395872
LINC02038	0.35932	0.943083	1.39211	2.36704e-06	7.06942e-06
SPEF1	0.211408	0.506402	1.26025	7.42721e-06	2.00564e-05
PM20D1	0.164319	0.361241	1.13646	0.00953873	0.0137169
AC099508.2	2.13023	0.976522	-1.12528	9.28136e-05	0.000200862
AL049629.1	0.132554	1.16324	3.1335	1.45174e-06	4.54348e-06
AC079140.3	0.297385	0.61797	1.0552	1.10791e-06	3.55227e-06
AC011676.1	0.178172	0.40099	1.1703	3.29191e-05	7.8108e-05
AL158166.1	0.316174	0.677419	1.09933	1.01342e-05	2.65983e-05
TLR10	0.289125	1.4133	2.2893	2.14589e-06	6.46892e-06
AIM2	0.636659	1.84167	1.53242	0.000304878	0.000593903
PPFIA4	0.158454	0.4617	1.54289	2.30737e-12	2.63338e-11
ARMCX2	2.06874	4.44934	1.10484	0.000993174	0.00173989
PIGS	7.25045	14.9399	1.04303	9.86065e-14	1.57059e-12
LINC02323	0.276632	0.587368	1.0863	1.33271e-06	4.20387e-06
C5orf46	0.797675	2.75038	1.78576	4.05804e-12	4.37111e-11
RAB9B	0.149889	0.312599	1.06042	6.86097e-05	0.000152305
CEMIP	1.55097	3.88843	1.32602	0.00022476	0.000449851
LRRC36	0.0955581	0.233603	1.28961	0.000119728	0.000253548
AL079338.1	0.260358	2.1359	3.03628	4.02368e-14	7.03719e-13
SMCO2	0.176915	0.416519	1.23533	1.18113e-09	7.23497e-09
UGT1A10	0.581794	2.36541	2.02351	1.56084e-05	3.94522e-05
ABHD1	2.70638	1.27493	-1.08595	0.000195871	0.00039752
MORN3	0.15374	0.384793	1.32359	1.69363e-06	5.21815e-06
FOXS1	3.80838	8.63332	1.18074	1.46437e-07	5.65909e-07
SNRPA1P1	0.101608	0.228403	1.16857	2.17072e-10	1.58156e-09
CCDC74A	0.605985	1.72389	1.50832	8.15172e-10	5.19222e-09
ABLIM2	1.81558	3.67121	1.01582	6.59995e-08	2.74398e-07
PDZD7	0.125648	0.292478	1.21894	1.43647e-08	6.92149e-08
TRBV30	0.420147	1.05997	1.33506	1.42772e-05	3.63568e-05
LINC01711	0.0488419	0.332243	2.76605	2.16154e-08	1.00236e-07
HS6ST2	1.18564	2.57978	1.12158	4.43844e-07	1.55111e-06
AC013287.1	0.110059	0.396519	1.84911	6.40183e-06	1.7485e-05
CCNB1	15.4005	43.1194	1.48536	2.56109e-22	1.03874e-19
LINC02381	1.03345	3.40377	1.71966	3.3371e-08	1.47918e-07
AASS	28.5115	12.847	-1.15012	2.85828e-13	4.04433e-12
KLC3	0.170766	1.03386	2.59795	1.30715e-15	3.38706e-14
LINC02391	0.105544	0.217648	1.04415	6.27539e-09	3.26819e-08
MATN3	1.22349	5.75727	2.23439	0.000588505	0.00108077
AL354872.1	35.1871	12.8125	-1.45749	2.61584e-15	6.24757e-14
NEIL3	1.24555	3.1084	1.31939	4.69226e-12	4.94629e-11
TEDC2	3.36603	7.37566	1.13172	2.40127e-15	5.78875e-14
AC091133.5	0.843024	2.13412	1.34	4.21672e-07	1.48099e-06
AL121938.1	0.0470849	1.12212	4.57482	7.35433e-06	1.98665e-05
SCUBE3	0.150813	0.455012	1.59315	9.81265e-05	0.000211377
ZSWIM4	0.734194	1.53397	1.06304	6.4315e-05	0.000143523
DEGS2	0.63165	2.73698	2.11539	3.01553e-06	8.80123e-06
PGAP4	3.03632	7.31787	1.2691	7.21397e-08	2.9721e-07
FAM87A	0.0853409	0.187674	1.13692	0.0196105	0.0265275
TMC6	4.34179	9.26631	1.09371	3.09515e-07	1.11754e-06
SPINDOC	6.3736	14.0864	1.14413	4.62051e-17	1.94826e-15
CUBN	0.120307	0.24666	1.0358	3.39164e-06	9.79912e-06
WDR93	0.0748833	0.154762	1.04733	1.95635e-06	5.94622e-06
LINC02576	0.100271	0.206419	1.04168	0.000100615	0.000216313
TMEM200C	0.134894	0.536677	1.99223	8.27087e-08	3.36686e-07
LRRC1	3.20937	8.51346	1.40745	3.98077e-23	2.56439e-20
APOBEC2	0.220255	0.645919	1.55218	1.65182e-08	7.86117e-08
SELENOM	22.7122	51.8781	1.19166	3.33653e-11	2.91441e-10
ZNF676	0.285115	0.676117	1.24573	0.0104544	0.0149089
ANOS1	0.419766	0.945883	1.17208	0.000781504	0.001399
MAGEA6	9.40061	19.0246	1.01704	0.0035914	0.00563333
CKAP2L	1.61513	3.92151	1.27976	5.2067e-15	1.1566e-13
UPK1A-AS1	0.373008	0.897598	1.26686	7.99319e-06	2.14078e-05
ADRA1A	3.67997	1.35084	-1.44583	3.24563e-08	1.44337e-07
PLA2G4F	0.10336	0.310332	1.58614	0.000114127	0.000242617
ATP4A	0.0934366	0.209917	1.16776	0.00385899	0.00601114
RP9P	3.31942	6.72605	1.01883	5.85812e-24	5.22522e-21
KCNK9	0.284298	0.987857	1.7969	9.08848e-06	2.40332e-05
AC006230.1	0.0668957	0.141556	1.08139	8.57051e-09	4.32366e-08
SSBP2	0.877362	1.78583	1.02535	1.65368e-05	4.15678e-05
CSTL1	0.12596	0.300402	1.25393	0.0136826	0.0190762
ZNF738	0.617792	1.8251	1.56278	2.22055e-13	3.23473e-12
C3orf52	0.242446	0.914735	1.91569	1.56107e-10	1.17542e-09
CHST1	1.73396	4.23946	1.28981	2.40677e-09	1.37612e-08
PROM1	1.02436	5.24982	2.35755	3.62616e-09	1.99512e-08
AC090907.2	0.0877984	0.331155	1.91524	0.000763551	0.00137023
C11orf45	0.48311	1.13499	1.23226	1.87269e-11	1.74839e-10
IGHV3-21	24.84	54.7588	1.14042	0.00386264	0.00601561
NPSR1-AS1	0.310504	0.752862	1.27777	2.95207e-07	1.06971e-06
TTLL4	5.92633	13.5169	1.18955	4.56778e-15	1.03146e-13
CRMP1	1.93088	4.48374	1.21545	1.84049e-08	8.67714e-08
CNTNAP1	1.12459	2.48302	1.1427	2.37958e-07	8.793e-07
RPL10L	0.824562	1.83449	1.15368	0.0304237	0.0396558
CENPA	2.72883	8.35519	1.61439	2.22453e-19	2.2333e-17
KIAA1549L	0.0441134	0.265954	2.59188	3.04812e-10	2.13691e-09
SBSN	0.144836	1.10835	2.93593	0.00276298	0.00442975
AL137186.1	0.121914	0.40281	1.72424	1.02121e-07	4.08535e-07
IGLV6-57	17.2814	34.865	1.01256	0.0116888	0.0165269
ADAM28	0.608224	1.3813	1.18335	1.17329e-09	7.19847e-09
AL137803.1	0.101675	0.278229	1.4523	0.00082047	0.0014632
IGLV7-46	3.72358	19.4384	2.38415	0.00631154	0.00942262
XKR6	0.0778817	0.22057	1.50188	0.000263897	0.000520676
CD207	0.408709	2.69561	2.72147	3.49272e-05	8.25259e-05
MT1X	84.8312	27.065	-1.64817	2.58609e-06	7.63708e-06
AL161663.1	0.0833124	0.198972	1.25596	8.51932e-05	0.000185862
SGO2	1.31474	3.39024	1.36661	4.70529e-18	2.75556e-16
CLEC17A	0.088086	0.325561	1.88594	0.000278125	0.000546008
CEP55	1.8858	7.07254	1.90706	2.03288e-20	3.37404e-18
MACROD2	0.760412	1.77705	1.22463	2.83222e-09	1.59771e-08
HTRA3	4.53766	11.6943	1.36578	3.55531e-08	1.56692e-07
AC011352.1	0.0659823	0.243429	1.88335	1.54547e-06	4.80312e-06
PRAME	3.39293	14.947	2.13925	1.23151e-06	3.91071e-06
PAGE2	13.169	33.1874	1.33349	0.00101123	0.00176952
METTL24	0.519113	1.21169	1.22289	6.33363e-05	0.000141479
CYP2B6	106.906	47.861	-1.15941	7.46491e-06	2.01465e-05
ARPC3P5	0.0776505	0.186717	1.26578	2.27663e-06	6.81871e-06
LINC01410	0.105059	0.265925	1.33982	0.00232062	0.00378012
BOLA2P3	0.206232	0.433216	1.07082	3.87347e-06	1.10573e-05
ISL2	0.194191	0.657571	1.75967	7.16301e-06	1.93904e-05
ITGB8	0.365006	1.34481	1.8814	1.4614e-08	7.03139e-08
ST14	28.1715	61.9559	1.137	7.21504e-06	1.95153e-05
C12orf56	0.174648	0.588548	1.75271	0.000834713	0.00148666
DQX1	1.42222	3.67137	1.36817	8.30861e-07	2.73817e-06
DMBX1	0.101985	0.538709	2.40115	5.73796e-09	3.01198e-08
GNB3	0.0856688	0.18692	1.12558	2.29128e-10	1.65846e-09
SHISAL2A	0.289168	1.70633	2.56092	2.67935e-12	3.00178e-11
MTHFD1L	4.98965	10.2785	1.04262	9.28879e-20	1.132e-17
AC134312.5	0.0610398	0.178201	1.54568	0.0094923	0.0136535
AL356417.2	0.101916	0.212095	1.05733	5.369e-05	0.000121784
UBE2T	10.6777	23.6172	1.14524	1.01994e-19	1.21299e-17
GRIN2A	0.125942	0.419772	1.73685	1.23295e-06	3.91475e-06
ZNF28	2.21337	4.94174	1.15878	3.49324e-11	3.0387e-10
PHF19	3.84936	8.08864	1.07128	1.60938e-14	3.09739e-13
AC097652.1	0.0832844	0.223151	1.4219	0.000115554	0.000245493
AC011416.3	0.121395	0.25607	1.07683	7.80752e-07	2.58479e-06
GAP43	0.16306	0.820688	2.33143	1.85438e-10	1.37396e-09
HNRNPA1P10	0.632298	1.38377	1.12993	1.20447e-10	9.29241e-10
MSI1	4.44041	10.4783	1.23864	4.03678e-07	1.42102e-06
FOXD1	0.0311806	0.290949	3.22204	4.64034e-05	0.000106813
KCNK2	0.103572	0.950335	3.19781	0.00181169	0.00301398
PRSS21	0.178524	2.58721	3.8572	4.44756e-07	1.55406e-06
GLI3	0.21963	0.456742	1.05631	0.00982929	0.0140955
FCRL5	0.147337	0.304844	1.04896	0.014483	0.020075
DRD1	1.24876	0.59172	-1.07751	1.22838e-07	4.8333e-07
SP8	0.148661	0.891683	2.58451	6.93409e-11	5.65624e-10
NPM1P9	0.106692	0.280357	1.39382	7.72985e-11	6.2244e-10
ZNF90	0.0733833	0.410456	2.4837	6.14118e-07	2.08278e-06
HR	0.355103	0.772609	1.1215	0.00209755	0.00344496
ESCO2	0.590811	1.41182	1.25678	1.44719e-13	2.19074e-12
SMIM31	0.774713	1.63938	1.08141	2.95664e-06	8.6455e-06
AC091849.1	1.33199	2.67709	1.00709	9.45777e-09	4.73317e-08
HPSE2	0.0338301	0.195821	2.53316	0.00707842	0.0104515
FOXL1	0.329174	0.828877	1.33231	2.19501e-08	1.01597e-07
AC092868.1	2.04322	4.61971	1.17696	2.16415e-06	6.5214e-06
SCTR-AS1	0.820336	3.49246	2.08995	3.58725e-07	1.27948e-06
MFSD6L	0.118924	0.5188	2.12514	0.00139779	0.00237742
OLFML2B	6.41125	15.3349	1.25814	3.8857e-07	1.37326e-06
CLECL1	0.36504	0.79363	1.12041	3.21858e-06	9.34662e-06
PTGFR	2.76935	6.69075	1.27262	0.0102192	0.0146022
RPLP0P2	0.271672	0.993567	1.87075	1.07916e-11	1.05712e-10
PKMYT1	1.91986	4.71739	1.29699	4.63957e-17	1.95274e-15
IGKV1D-13	2.0667	4.34047	1.07052	0.0265775	0.0350463
LINC02315	0.848924	2.00856	1.24245	0.0237897	0.0316563
EEF1E1	4.05123	8.34033	1.04174	1.81779e-22	8.10697e-20
AC015987.1	0.069478	0.351484	2.33883	0.000929584	0.00163889
IGHV1-24	9.86144	38.9055	1.9801	0.000586295	0.0010768
ZNF737	0.531326	1.46507	1.4633	8.50694e-10	5.3889e-09
NAT8L	0.5684	1.55776	1.45449	0.000482128	0.000899592
ZNF354C	0.416887	0.912679	1.13045	9.93102e-05	0.000213765
VNN2	11.2884	25.7243	1.18829	6.91221e-10	4.4677e-09
FAM90A1	0.20163	0.539761	1.42061	1.02007e-06	3.29111e-06
RGS4	1.81556	4.18971	1.20643	9.50392e-05	0.000205181
AL589745.1	0.270229	0.130048	-1.05514	0.023401	0.0311749
LHX2	0.738838	1.8358	1.31308	0.0109877	0.0156109
IGLV2-8	5.41458	14.7447	1.44528	0.0171947	0.0235244
LINC02362	6.29608	2.98553	-1.07647	1.08199e-05	2.82191e-05
MPP3	1.12728	2.39482	1.08707	4.32325e-09	2.33057e-08
CNGB1	0.11213	0.466814	2.05768	7.69237e-06	2.06881e-05
LINC01511	0.0252957	0.249651	3.30295	0.000856087	0.00152064
AL360013.3	8.4564	3.99367	-1.08233	2.4321e-05	5.91411e-05
UPP2	13.2756	6.0468	-1.13453	0.00234504	0.00381508
AL356653.1	0.164975	0.371556	1.17133	9.82992e-13	1.21972e-11
OLFM4	1.10968	15.1757	3.77355	4.50439e-06	1.26881e-05
PRR15L	10.6608	23.5112	1.14103	2.22691e-05	5.4541e-05
PITPNM3	0.163919	0.607777	1.89056	0.0021284	0.00349211
SYNGR3	0.300416	1.37881	2.19839	2.96515e-11	2.62261e-10
TRBV5-6	0.335616	0.878058	1.38751	0.00297538	0.00474078
IDSP1	0.217474	0.439609	1.01538	2.5902e-05	6.26373e-05
PLPP2	5.01558	18.2836	1.86606	7.41343e-09	3.78359e-08
B3GALT5	0.15992	0.475511	1.57213	1.28983e-08	6.27751e-08
CLIC1P1	0.0847817	0.189318	1.15899	4.77306e-08	2.04569e-07
ZNF880	1.14087	3.13498	1.45832	6.1355e-08	2.56887e-07
RADX	1.21357	2.53579	1.06317	6.02459e-05	0.000135083
TESC	28.8374	61.7615	1.09876	4.57715e-10	3.07677e-09
RNVU1-3	0.469572	1.0318	1.13574	3.63748e-07	1.2958e-06
SYNGR4	0.441904	1.22356	1.46928	0.000773952	0.00138664
LRRC75A	0.365223	0.799783	1.13083	2.87464e-08	1.29524e-07
AC097369.4	0.0701715	0.222336	1.66379	9.99905e-10	6.25035e-09
TUBB2B	2.52907	5.98832	1.24354	3.73333e-06	1.06955e-05
AL035401.1	0.200663	0.418364	1.05998	0.000232648	0.000464196
FOXO6	0.875505	2.37746	1.44124	2.35213e-07	8.69989e-07
ANKRD34B	0.0451468	0.230095	2.34954	0.0329898	0.0427316
LINC02154	0.0579495	0.398074	2.78017	7.59548e-08	3.11654e-07
SPC25	3.16782	8.22774	1.37701	4.09937e-21	9.05415e-19
CASKIN1	0.0931333	0.232726	1.32126	0.00409042	0.0063414
LINC02009	0.359493	1.2708	1.82171	1.38349e-07	5.37159e-07
PPIAP29	7.40334	15.7447	1.08861	2.4483e-07	9.01388e-07
ZNF781	0.396599	0.820594	1.04899	6.85216e-05	0.000152124
LINC-ROR	0.0617565	0.162568	1.39638	0.000210459	0.000424339
AC069148.1	0.0651758	0.245391	1.91267	0.000119162	0.000252488
TRIM46	0.231991	0.641065	1.4664	2.29116e-10	1.65846e-09
SNPH	0.489852	1.05391	1.10533	2.94772e-07	1.06831e-06
ZNF468	3.21375	6.80825	1.08303	2.59767e-10	1.85191e-09
MANCR	0.0941833	0.538172	2.51452	0.00157602	0.00265255
LYPD6	0.217752	1.3089	2.5876	2.25492e-14	4.20031e-13
ARMCX6	2.48282	5.90383	1.24967	6.26651e-10	4.08223e-09
AP000866.5	0.242932	0.490487	1.01366	0.0277196	0.036393
FOXM1	5.42554	14.2065	1.38871	1.9954e-14	3.7653e-13
LINC01436	2.01479	8.47148	2.07199	0.000528346	0.000978038
IGHV4-61	1.34368	3.57568	1.41203	0.0148211	0.0205044
AC022239.2	0.0657758	0.139566	1.08532	0.0013825	0.00235401
LY6K	0.320509	0.869185	1.4393	0.0277756	0.0364645
GPC3	483.495	1000.14	1.04863	6.38294e-10	4.15106e-09
MELTF-AS1	0.983274	2.64329	1.42667	2.57474e-13	3.68813e-12
LAD1	30.2432	64.286	1.08789	4.26348e-06	1.20682e-05
SH3YL1	2.18999	5.25001	1.2614	0.00172354	0.00287786
RUFY4	0.191507	0.423699	1.14564	9.85312e-07	3.18916e-06
CHST4	2.37862	7.80122	1.71358	8.62324e-07	2.83099e-06
SMIM38	0.0662704	0.267582	2.01354	0.0382346	0.0488997
CBY2	0.0883543	0.313751	1.82825	0.00017187	0.000353104
GS1-24F4.2	0.249995	0.793653	1.66661	9.73274e-06	2.562e-05
PPP1R14C	0.178684	2.90851	4.0248	2.77497e-07	1.01075e-06
RAB40A	0.0710317	0.162078	1.19016	6.13486e-11	5.06672e-10
VEPH1	0.284754	2.97906	3.38707	1.00493e-09	6.27836e-09
NUP62CL	0.842419	1.73031	1.03842	0.000175459	0.000359936
AC092757.3	0.349261	0.701738	1.00663	2.71027e-07	9.88581e-07
LINC02341	0.0402661	0.215669	2.42118	5.19224e-06	1.44467e-05
LINC02228	0.138201	0.590329	2.09476	0.000415957	0.000787595
NCOA7-AS1	0.393146	0.178143	-1.14203	0.00791111	0.0115803
AC022211.1	0.0725081	0.160394	1.1454	9.07718e-07	2.96742e-06
AC092757.2	0.284224	0.659016	1.21328	5.41607e-06	1.5028e-05
IFT57	4.42996	9.26379	1.06431	2.89973e-13	4.09297e-12
TRBD1	5.19285	10.9503	1.07638	0.00759592	0.0111499
RGS20	0.11562	0.270899	1.22836	1.17046e-09	7.1848e-09
AC108676.1	0.0912898	0.393693	2.10855	1.35951e-05	3.47574e-05
SNHG26	0.597397	1.21416	1.0232	1.89674e-10	1.40221e-09
ARHGEF2	6.72744	13.6976	1.02579	6.65692e-15	1.43878e-13
TOMM40P4	0.632956	1.46691	1.2126	2.62837e-08	1.19448e-07
LINC01671	1.11054	2.90316	1.38636	1.44968e-08	6.9808e-08
Z69733.1	0.0748005	0.173496	1.21378	6.01809e-08	2.52607e-07
AC026992.2	0.0337323	0.189601	2.49077	1.10707e-08	5.46607e-08
AL160286.1	0.0435887	0.202746	2.21765	1.9382e-06	5.89956e-06
TPM4	21.87	45.679	1.06258	4.264e-12	4.55281e-11
AC002310.3	0.0853065	0.22641	1.40821	0.00273846	0.0043953
USP44	0.0883	0.260822	1.56258	0.000628861	0.00114816
AC084809.2	0.0691661	0.171789	1.3125	3.79264e-05	8.89783e-05
PLXNB3	0.582348	2.19533	1.91448	0.000222599	0.000445987
COLCA2	2.00052	5.83136	1.54346	3.16183e-16	9.89553e-15
RALYL	0.142779	0.334936	1.2301	0.00233588	0.00380203
OTULINL	0.986346	2.18465	1.14724	1.12129e-09	6.91408e-09
CYP39A1	17.7939	7.88942	-1.17339	9.0372e-09	4.5423e-08
RGS17	0.0974554	0.327514	1.74874	5.52392e-10	3.64453e-09
FANCD2	1.46889	3.56911	1.28083	4.10684e-18	2.46741e-16
TLR7	0.483758	1.10636	1.19346	1.25328e-07	4.92459e-07
LINC01686	0.255088	0.686828	1.42895	0.00035236	0.000677072
PSORS1C1	0.159647	0.638301	1.99935	2.3764e-11	2.16291e-10
IER3	17.678	42.326	1.25959	2.76554e-10	1.95894e-09
OR7E128P	0.142982	0.338505	1.24334	0.000276182	0.000542726
C3orf80	0.321709	1.06465	1.72655	1.00549e-09	6.28018e-09
TENM4	0.0748392	0.296733	1.9873	1.51655e-05	3.84501e-05
CRTAM	0.489492	1.00713	1.04089	0.00709893	0.0104785
CCDC114	0.133311	0.312882	1.23082	1.68132e-06	5.18345e-06
ZNF404	1.18317	2.43953	1.04395	2.0258e-07	7.58361e-07
AHNAK2	0.51217	1.98391	1.95365	0.0175225	0.0239383
FAM160A1	0.326524	0.712078	1.12485	3.69858e-06	1.06065e-05
CLEC11A	8.97017	21.8979	1.28759	3.9962e-05	9.32164e-05
AP002478.1	0.140011	0.479062	1.77467	0.000426	0.000804871
AL008721.2	0.273604	0.553971	1.01772	6.3077e-07	2.13457e-06
CYP2W1	0.227577	0.856398	1.91192	1.566e-07	6.02173e-07
TEX19	0.161806	0.424052	1.38998	9.92312e-11	7.81947e-10
MAP7D2	1.25251	4.32473	1.78779	9.449e-09	4.7298e-08
LRFN1	1.25075	3.29174	1.39606	9.87332e-10	6.17842e-09
KLHL35	0.129247	0.260981	1.01382	0.000424921	0.00080306
ZNF107	1.09413	2.27175	1.05402	1.9231e-11	1.78895e-10
KIF15	1.26153	3.6012	1.5133	1.66369e-15	4.16659e-14
AC103702.2	0.101632	0.506839	2.31818	0.000421841	0.000797629
UNC5CL	15.7435	32.8533	1.06128	5.67985e-10	3.73254e-09
AL451007.2	0.184008	0.381542	1.05207	0.000449675	0.000845091
SPDL1	2.90349	6.12247	1.07632	5.45702e-20	7.47771e-18
SPTB	0.171641	0.419956	1.29085	7.87482e-07	2.60632e-06
AC122688.3	0.2606	0.571629	1.13324	5.18402e-11	4.35747e-10
E2F8	1.57846	3.77358	1.25742	1.61007e-12	1.89442e-11
DNMT3B	1.31058	2.94902	1.17003	8.43832e-15	1.78065e-13
CILP2	0.388787	1.16126	1.57864	7.66313e-08	3.13819e-07
GLIS2	4.58713	10.566	1.20377	6.36259e-09	3.30472e-08
LINC02313	0.668415	1.37041	1.0358	3.11737e-12	3.44261e-11
TET1	0.332295	0.757171	1.18816	3.95709e-10	2.70067e-09
EEF1A1P11	3.80906	8.00997	1.07236	1.25859e-05	3.23914e-05
OLR1	1.13299	4.68369	2.04751	2.23678e-06	6.7161e-06
GRID2IP	0.0645446	0.199455	1.6277	5.61681e-08	2.36879e-07
RFC4	10.4257	22.4148	1.1043	7.66627e-22	2.43546e-19
LGI2	0.539826	1.20418	1.15748	3.91547e-07	1.3821e-06
ADORA2B	0.699504	2.32828	1.73486	5.47294e-09	2.88665e-08
AC040160.1	0.122359	0.302483	1.30574	0.000905753	0.00160016
PSMD10P2	0.291807	0.761857	1.38451	3.9405e-08	1.72423e-07
C12orf75	5.93598	30.6954	2.37047	2.73623e-19	2.66621e-17
FDCSP	7.71044	70.1296	3.18514	3.68964e-08	1.62304e-07
STRA6	0.160155	0.719692	2.16791	1.36647e-10	1.04346e-09
AL121772.1	0.200079	0.502182	1.32764	1.40036e-13	2.13095e-12
NFKBIE	16.5861	33.53	1.01548	6.85698e-20	8.78564e-18
AL391832.1	0.435342	1.05009	1.27029	0.00199672	0.00329134
ZNF124	1.05487	2.12124	1.00783	2.59004e-11	2.33446e-10
TMEM44	2.54175	5.11022	1.00756	2.38692e-13	3.45538e-12
AL162413.1	6.98213	16.8983	1.27514	0.0056008	0.00845351
RIC8B	3.3734	6.82948	1.01757	3.15341e-14	5.62977e-13
CRHBP	6.3163	1.96887	-1.68171	0.000486584	0.000907396
LMX1B	0.141857	0.377254	1.4111	9.58845e-06	2.52581e-05
SRGAP1	0.402744	0.842292	1.06446	0.000149112	0.000310167
MSX2	0.159844	0.439566	1.45941	0.000547154	0.00100987
IGKV3OR2-268	0.532926	1.0788	1.01743	0.00178761	0.00297648
PLEKHH2	0.448188	1.1246	1.32724	2.62514e-07	9.6055e-07
TMEM35A	0.0853597	0.396037	2.21401	7.84801e-05	0.000172237
ILDR2	1.08923	2.31752	1.08928	8.44216e-05	0.000184357
TNFRSF11B	5.73688	16.262	1.50317	4.53904e-06	1.27764e-05
AC005005.3	0.215453	0.436147	1.01744	2.57045e-06	7.60736e-06
C2orf27A	0.197968	0.473014	1.25661	1.96852e-07	7.39445e-07
TUBBP5	0.605177	1.76546	1.54461	1.12842e-06	3.612e-06
MIR646HG	0.121512	0.261553	1.106	0.000464095	0.000869092
ADH4	874.424	405.025	-1.11032	7.85887e-10	5.0305e-09
EREG	0.706611	1.57546	1.15678	3.80824e-05	8.92993e-05
RNF186	0.266274	0.592035	1.15277	0.00354973	0.00557396
RETN	0.356337	0.84314	1.24253	9.58909e-05	0.000206866
FOXD4	0.217462	0.490427	1.17327	0.00721008	0.0106313
AL589674.1	0.117827	0.275658	1.22621	6.13605e-10	4.00961e-09
MGAM	0.229462	0.760242	1.7282	1.25165e-05	3.22308e-05
SPINK13	0.0579817	0.228643	1.97942	7.32962e-06	1.9809e-05
SKA3	2.67345	6.65825	1.31644	9.94464e-17	3.74393e-15
ADAM23	1.22553	2.79669	1.19032	4.371e-05	0.000101045
UBE2C	19.3851	60.7595	1.64816	4.63131e-19	3.93424e-17
STK31	0.114113	0.314397	1.46212	9.496e-06	2.50337e-05
STK32A	0.0583188	0.202871	1.79853	1.16667e-05	3.02337e-05
AC244034.2	0.138762	0.310918	1.16392	1.417e-06	4.44378e-06
SPIB	0.248217	4.76566	4.263	1.26819e-07	4.97473e-07
ISYNA1	14.338	41.9421	1.54855	4.60263e-06	1.29404e-05
AC016877.3	0.336272	0.694922	1.04722	0.000429012	0.000809603
TMEM72	0.354923	1.88811	2.41136	1.15208e-06	3.68117e-06
RNA5SP82	0.795476	1.71506	1.10837	0.000532271	0.000984755
KCNQ1	3.2484	9.11471	1.48847	6.93684e-05	0.000153812
SPATA12	0.0432371	0.175338	2.0198	3.10081e-09	1.73722e-08
CDCP1	1.19267	4.29375	1.84804	3.12025e-12	3.44415e-11
MDH1B	0.168675	0.362941	1.10549	4.6572e-05	0.000107158
RCC2	17.554	36.7634	1.06647	4.23495e-16	1.26563e-14
HS3ST6	0.146111	0.416172	1.51011	5.70387e-05	0.000128613
UGT1A2P	12.7747	3.76864	-1.76118	1.35339e-07	5.26618e-07
AKAIN1	0.192768	0.0634751	-1.6026	5.04204e-05	0.000115111
FZD2	0.693144	2.23252	1.68745	8.01185e-09	4.06663e-08
PRSS44P	0.0693925	0.209282	1.5926	1.35907e-06	4.27538e-06
HKDC1	16.064	40.4631	1.33278	3.13838e-13	4.38183e-12
YJEFN3	1.06915	2.20265	1.04278	8.91705e-08	3.6071e-07
AL136379.1	0.361658	0.749645	1.05158	3.71426e-06	1.06487e-05
AL590652.1	0.177256	0.363259	1.03517	4.09212e-14	7.13855e-13
NPPC	0.149958	0.312779	1.06058	0.000913751	0.00161318
RGS1	10.3786	20.7626	1.00038	3.92558e-09	2.13704e-08
C15orf48	3.16206	6.58277	1.05783	7.48359e-10	4.80926e-09
RAB27B	1.04385	2.27304	1.1227	5.01339e-06	1.3991e-05
SHISA8	0.0854505	0.233781	1.452	0.00237945	0.00386644
POLQ	0.620828	1.47857	1.25193	3.18376e-13	4.43456e-12
ALG1L7P	0.108401	0.218053	1.00831	9.95585e-05	0.00021424
CCDC13-AS1	0.247425	0.516941	1.06301	0.0108851	0.0154793
PRSS43P	0.12969	0.29336	1.1776	2.35208e-07	8.69989e-07
OSBPL10	0.646456	1.32333	1.03355	2.05252e-06	6.21572e-06
RFX6	0.10982	0.365407	1.73436	0.0308606	0.040196
WTAPP1	0.0776371	0.188835	1.28231	3.96076e-05	9.24922e-05
AL021407.2	0.089693	0.196563	1.13193	3.85562e-05	9.02732e-05
PAFAH1B3	17.5643	42.7955	1.28481	1.58698e-16	5.59327e-15
DAB2	11.6011	24.2574	1.06417	7.22387e-09	3.69984e-08
FXYD2	0.398947	2.11214	2.40444	2.56291e-07	9.39856e-07
H2AW	4.66812	12.875	1.46365	1.27548e-08	6.21495e-08
CYP2A13	9.21938	3.15707	-1.54608	0.000955915	0.0016811
AC093627.7	0.0846108	0.18135	1.09986	0.00198721	0.00327729
CBX2	1.96941	4.47368	1.1837	4.67585e-08	2.0081e-07
MNDA	2.88017	6.05508	1.07199	2.12242e-06	6.404e-06
EGFR-AS1	1.31143	3.50037	1.41637	0.00566676	0.00854194
DRD4	1.53939	4.20471	1.44965	0.000943088	0.00166055
DNER	1.32807	5.8405	2.13676	1.13207e-05	2.94128e-05
AP000569.1	0.0860763	0.188981	1.13455	0.000332427	0.000642604
BCAS4	1.10162	2.48717	1.17488	1.73816e-18	1.1821e-16
LINC02870	0.407244	1.44802	1.83012	1.02288e-05	2.68222e-05
AC002398.1	0.498198	1.02495	1.04077	1.28257e-09	7.79255e-09
RAB11FIP1	3.27376	6.76882	1.04796	0.000246192	0.000489158
BNC2	0.164937	0.332317	1.01064	0.00106195	0.00185045
PNMA8A	0.846946	2.19251	1.37224	5.92499e-06	1.63055e-05
TRAV12-3	0.475135	0.984709	1.05136	0.000539283	0.000996629
RPL30P7	0.0950199	0.258845	1.44579	0.000134936	0.000282991
MTMR2	1.66992	3.51304	1.07295	2.73272e-17	1.22819e-15
WNT9A	0.262314	0.924863	1.81795	2.11806e-06	6.39416e-06
AC019257.1	0.360204	0.164182	-1.13352	0.000711431	0.00128435
MTFR2	1.13301	3.17444	1.48634	1.94005e-19	1.98202e-17
HSPA6	7.12125	16.7104	1.23054	1.02136e-12	1.26193e-11
HSD17B13	167.877	81.7238	-1.03858	0.00273389	0.00438887
HAPLN1	0.0777366	1.03387	3.73331	0.00745276	0.0109564
AC111000.2	0.196475	0.568572	1.533	0.000638249	0.00116356
HMGA1	66.5748	162.853	1.29052	2.01617e-23	1.50829e-20
TMEM237	1.88429	4.01469	1.09127	2.35751e-18	1.53146e-16
HECW2-AS1	0.198159	0.717153	1.85563	4.2064e-09	2.27763e-08
LAMP3	1.7568	3.78556	1.10756	2.64609e-09	1.50222e-08
EPHX3	0.409245	0.970185	1.24529	5.4599e-08	2.31017e-07
AL035456.1	0.0826005	0.174494	1.07895	1.38811e-08	6.71637e-08
AC090578.1	0.110147	0.620165	2.49322	7.12091e-06	1.92787e-05
SNORD88A	0.279099	0.750139	1.42638	5.09796e-07	1.76247e-06
ZNF185	1.65649	3.39194	1.03398	5.96049e-11	4.93678e-10
INPP5J	0.523802	1.25939	1.26563	8.23826e-13	1.0423e-11
GAPDHP14	0.693254	1.53722	1.14887	0.00174062	0.0029045
CYP4F26P	0.0376661	0.165136	2.13231	0.000822257	0.00146572
GDAP1L1	0.068607	0.224274	1.70883	0.0132434	0.0185173
BX322639.1	0.248389	0.655111	1.39914	4.23823e-07	1.48787e-06
CHST11	3.53498	7.91193	1.16233	4.8159e-09	2.56631e-08
PDE7A	1.82488	4.08261	1.16169	1.21362e-21	3.39098e-19
UBE2U	0.226501	0.718221	1.66491	1.49295e-05	3.78973e-05
AC010469.1	0.128743	0.455723	1.82366	0.00645092	0.00961275
AL353801.1	0.187036	0.462649	1.3066	0.00012951	0.000272473
ESRP1	2.38651	8.57335	1.84496	1.53708e-07	5.91837e-07
NKX3-2	0.181693	0.476586	1.39124	1.70394e-08	8.0876e-08
TRPV4	3.43281	8.16403	1.24989	1.36289e-05	3.48131e-05
FAM83B	0.117915	0.420432	1.83413	1.56017e-05	3.94395e-05
LINC01559	0.156804	1.36582	3.12274	1.83416e-06	5.60939e-06
EPS8L1	1.38511	4.28233	1.62839	1.24003e-10	9.53517e-10
ABCC1	3.56386	8.88772	1.31837	2.03008e-08	9.46322e-08
TDRD9	0.362109	1.0313	1.50996	0.00327404	0.00517717
AC090181.2	0.240114	0.581395	1.2758	1.43237e-10	1.0884e-09
AL592301.1	0.0679763	0.141517	1.05787	9.16575e-05	0.000198546
AC008549.1	24.0346	11.4764	-1.06645	6.02328e-05	0.000135083
NCEH1	3.55173	13.9388	1.97251	9.37218e-12	9.31639e-11
PDK4	129.327	58.6002	-1.14204	3.72389e-09	2.04114e-08
AC010168.1	0.0875914	0.226532	1.37085	0.00110942	0.00192493
GPC4	2.90038	8.35529	1.52645	2.89516e-07	1.05024e-06
DSG1	5.63688	2.62732	-1.10131	2.01319e-09	1.16946e-08
MEP1A	5.74847	15.1245	1.39563	9.81218e-06	2.57998e-05
EPS8L3	11.14	22.5735	1.01888	7.17248e-08	2.95868e-07
ANXA2P2	4.27472	10.0428	1.23225	6.66748e-16	1.86746e-14
FRG1FP	2.40744	5.65314	1.23156	0.00433838	0.00669136
SH2D3A	1.26669	4.33423	1.77472	2.0849e-10	1.52672e-09
CTSV	1.8981	6.89809	1.86164	4.06203e-13	5.48694e-12
ITGA3	4.42991	12.7401	1.52403	4.11507e-05	9.56719e-05
AL353600.1	0.205651	0.456542	1.15055	3.10294e-05	7.39572e-05
DCDC2	9.77145	37.6154	1.94468	2.63875e-07	9.6523e-07
B4GALNT2	0.940209	2.36435	1.33039	2.47306e-13	3.56015e-12
CSF3R	1.51263	3.28779	1.12006	5.71617e-06	1.57946e-05
AC099552.2	0.259794	0.101979	-1.34909	4.51958e-06	1.27247e-05
KCNH2	0.774506	2.98769	1.94768	1.92127e-05	4.77148e-05
GPRIN1	1.73574	3.83197	1.14253	2.32762e-15	5.64643e-14
KLK11	0.360439	3.10568	3.10708	0.0274216	0.0360405
ORAI2	1.54543	3.76023	1.28281	5.60154e-09	2.94907e-08
SP140	0.896122	1.96762	1.13468	5.66394e-06	1.56578e-05
HES4	6.62017	13.8676	1.06678	1.55038e-08	7.42255e-08
AC025164.1	0.0732022	0.186362	1.34815	6.05687e-09	3.16719e-08
ASNS	0.0699376	0.145789	1.05974	8.5303e-06	2.26869e-05
AL390728.3	0.470593	0.969781	1.04318	4.22743e-06	1.1978e-05
XIRP1	0.0502446	0.150502	1.58274	0.00187238	0.00310649
CA4	2.54188	0.638742	-1.99259	2.45183e-07	9.02547e-07
CDC7	2.30555	5.75203	1.31896	2.6926e-16	8.72123e-15
SLC31A1P1	0.175353	0.369236	1.07428	0.0167686	0.0229794
SLC6A13	6.50432	3.19434	-1.02588	1.3123e-08	6.37483e-08
SRRM3	0.95329	3.12565	1.71317	0.00258162	0.00416465
AL390728.2	0.143776	0.315686	1.13467	6.06259e-07	2.05883e-06
AC110597.1	0.122265	0.28705	1.23129	0.00669908	0.00995057
AGPAT4	0.660201	1.44289	1.12799	4.65283e-07	1.61969e-06
AL096865.1	0.14322	0.315655	1.14011	1.16414e-05	3.01749e-05
NUDCP1	0.0708414	0.146755	1.05075	7.12494e-07	2.38227e-06
CTXN1	0.874544	4.63849	2.40705	4.52495e-07	1.57944e-06
EHF	6.80361	17.3135	1.34752	4.08873e-06	1.16146e-05
HAPLN3	1.94565	4.36222	1.16481	2.50593e-07	9.20271e-07
AC026412.2	0.0910253	0.219977	1.27302	5.80943e-06	1.60255e-05
MYBL1	1.15327	2.57282	1.15762	1.07669e-13	1.69629e-12
UPK1B	0.130171	0.293149	1.17123	0.00103779	0.00181163
SEL1L3	8.59903	27.3661	1.67014	6.62211e-10	4.29696e-09
AC016866.1	0.0911172	0.398833	2.12999	8.5886e-07	2.82122e-06
AC083855.2	1.3499	3.364	1.31732	1.5393e-10	1.16129e-09
FGFR3	33.1005	69.4154	1.0684	1.03951e-08	5.15994e-08
UGT8	0.219381	0.846551	1.94816	1.98155e-07	7.43954e-07
OGFRL1	1.97248	4.06783	1.04425	2.97029e-14	5.32334e-13
LINC00664	0.0584849	0.188777	1.69054	7.07593e-05	0.000156657
STEAP4	3.94156	1.87396	-1.07268	5.31871e-07	1.83251e-06
SAPCD2	0.87421	2.84895	1.70438	9.17709e-15	1.9139e-13
GPRC5B	5.22922	11.1482	1.09214	8.89111e-07	2.9107e-06
C8orf48	0.292119	0.648232	1.14995	6.75588e-07	2.26902e-06
PRSS2	0.454385	47.1651	6.69766	0.0218498	0.0292951
MMP14	42.2243	99.0682	1.23035	1.21656e-10	9.37007e-10
IMPDH1P8	0.0839452	0.190076	1.17906	7.71307e-07	2.5579e-06
DLGAP5	2.79978	8.9344	1.67406	1.69845e-21	4.47598e-19
TTF2	1.40214	2.84939	1.02303	4.18019e-13	5.62974e-12
RIBC2	1.22762	3.58769	1.54718	6.38579e-14	1.06084e-12
MIAT	0.225725	0.533722	1.24152	0.000280902	0.000551
LINGO1	3.21824	6.44392	1.00167	4.71231e-05	0.000108266
PLAC4	0.0113382	0.855002	6.23667	0.0239584	0.0318442
AC010247.2	0.860558	3.9734	2.20703	8.83235e-07	2.89309e-06
PCDHA6	0.0552409	0.165566	1.5836	0.0168674	0.0231082
AF131215.6	0.440431	1.03178	1.22815	0.000321358	0.000622922
LINC00661	0.0456995	0.197712	2.11315	9.35384e-10	5.88351e-09
TXLNB	0.318052	0.792558	1.31726	8.17423e-05	0.000178842
CD24P4	0.228921	0.757125	1.72568	6.00576e-09	3.14259e-08
SPINT1	11.4987	56.6449	2.30047	1.99147e-15	4.89757e-14
MCM8	1.04544	2.29015	1.13134	1.2421e-17	6.22148e-16
CALY	0.246777	0.806332	1.70816	0.00150405	0.00254305
AC024937.2	0.0617145	0.144557	1.22795	5.56901e-06	1.54155e-05
CHRNA1	0.0658027	1.27709	4.27857	1.52515e-05	3.86513e-05
AC004160.1	0.418316	0.146832	-1.51042	1.05655e-05	2.76239e-05
NEURL3	2.95566	14.1864	2.26295	6.88941e-18	3.76821e-16
AP1G2	2.21911	4.44918	1.00356	1.51555e-09	9.06086e-09
AC080038.1	0.149367	0.409773	1.45597	0.000730639	0.00131585
RIMS3	0.556435	1.15551	1.05424	4.50574e-13	6.01916e-12
RGS13	0.1177	0.241733	1.0383	0.0015582	0.00262504
IGLV3-1	45.3504	124.424	1.45608	0.00248653	0.00402577
RASSF9	0.871415	2.95748	1.76294	0.0347943	0.0448522
DZIP1L	0.446056	1.66904	1.90372	7.48877e-13	9.57927e-12
TRIP13	2.48958	9.26748	1.89628	1.38417e-23	1.1889e-20
TRAV30	2.11158	4.70294	1.15524	3.16387e-05	7.53088e-05
CENPI	0.910756	2.49539	1.45413	4.67794e-17	1.96177e-15
KASH5	0.120809	0.272361	1.1728	0.0249643	0.0330737
FAM178B	0.705738	1.69041	1.26017	1.47822e-06	4.61641e-06
TUBA3C	2.6177	14.0871	2.428	0.012195	0.0171757
DOK6	0.300848	0.608998	1.0174	0.000595018	0.0010917
C3orf14	1.07253	2.45228	1.19311	5.47536e-08	2.3142e-07
ABCA8	8.26464	3.68477	-1.16538	1.21294e-09	7.40242e-09
LINC02152	0.123255	0.364419	1.56395	0.0138171	0.0192496
SELL	3.94564	8.03905	1.02676	0.0189017	0.0256584
AC087645.2	0.13133	0.319208	1.2813	6.97383e-05	0.000154544
AC026356.1	0.471824	0.959914	1.02466	5.89589e-11	4.892e-10
TNF	0.403258	1.04937	1.37974	1.05764e-05	2.76493e-05
CXCL6	5.71278	23.4586	2.03785	2.43013e-07	8.95553e-07
GLI1	0.525905	1.3561	1.36659	8.66523e-11	6.91074e-10
AC104335.1	0.0594694	0.147552	1.311	6.13217e-06	1.68277e-05
IGLON5	0.54796	1.49969	1.45252	5.35169e-05	0.000121487
AC090360.1	0.145117	0.331339	1.19109	1.73845e-05	4.35053e-05
MDFI	2.80313	6.58688	1.23256	8.47495e-08	3.44091e-07
WNT7B	0.345142	2.49096	2.85144	2.72514e-08	1.23387e-07
RNU6-353P	0.44014	0.906456	1.04227	0.00674847	0.0100182
RPS6KA6	0.106874	0.317412	1.57045	0.000183772	0.000375328
ANKRD18A	0.16838	0.512822	1.60674	1.46543e-06	4.58141e-06
AC156455.1	0.473224	1.52042	1.68387	0.000892234	0.00157871
UBE2SP2	0.179322	0.362669	1.0161	1.35983e-07	5.28948e-07
GABRA2	0.184862	0.681979	1.88328	1.58465e-06	4.917e-06
HOXB9	0.15498	1.71669	3.46948	3.6171e-05	8.52827e-05
ASPM	3.94966	8.29738	1.07093	4.92603e-13	6.52425e-12
NPTX1	0.149636	0.496666	1.73082	4.25964e-07	1.49471e-06
AC022415.1	0.39345	0.799101	1.0222	6.86283e-10	4.44197e-09
MGAT5B	0.0924113	0.425008	2.20135	0.0368899	0.0473339
SLC4A3	1.14678	2.78115	1.27808	0.000194718	0.000395513
TNFSF15	0.624018	1.5036	1.26876	5.50073e-13	7.23582e-12
AC136601.2	5.8989	2.66621	-1.14566	1.20469e-05	3.11425e-05
TRAF5	1.68901	3.4098	1.01351	3.2648e-13	4.53648e-12
AC009236.1	0.819941	1.8697	1.18922	1.34785e-10	1.03094e-09
RAB34	12.8037	26.1184	1.0285	7.55003e-06	2.03407e-05
MLLT11	2.50779	7.30223	1.54192	1.09483e-07	4.35809e-07
CHRNA3	0.0559022	0.417893	2.90216	0.00640307	0.00954819
EFHB	0.136896	0.335546	1.29343	0.00388572	0.00604709
NRBF2P6	0.187622	0.396179	1.07832	3.70271e-08	1.62848e-07
C20orf197	0.0793204	0.158743	1.00093	1.62072e-05	4.08145e-05
MINAR1	0.100657	0.219498	1.12476	8.83443e-07	2.89337e-06
FCGBP	1.30685	5.76813	2.142	2.05231e-10	1.50476e-09
AQP10	0.56756	1.83777	1.69511	0.000403837	0.000766273
RAB39B	0.193402	0.388948	1.00797	5.81692e-05	0.00013092
AC023090.1	0.861526	2.70962	1.65313	8.12112e-07	2.68057e-06
DAGLA	1.62146	3.36488	1.05326	4.563e-10	3.06815e-09
SLC6A17	0.0810473	0.273802	1.7563	1.48493e-05	3.77102e-05
DLX2	0.127432	0.328809	1.36752	0.002371	0.00385459
SCG3	0.097257	0.590857	2.60293	8.31816e-07	2.74015e-06
HNRNPA1P16	0.804431	1.65445	1.04031	2.12724e-14	3.98489e-13
ARL14	2.10358	9.443	2.1664	6.67232e-07	2.24485e-06
PPIAP35	0.137012	0.284742	1.05535	1.77054e-07	6.72572e-07
S100A11	183.132	543.537	1.5695	1.51029e-10	1.14237e-09
SLC5A1	0.54684	2.83127	2.37226	1.91683e-07	7.22113e-07
ZNF702P	0.2934	0.931765	1.6671	3.61305e-06	1.03806e-05
AC105206.2	0.42286	0.850564	1.00824	0.000240341	0.000478311
BX571818.1	1.47509	6.26925	2.08749	1.63417e-09	9.70499e-09
C7orf31	1.43227	3.3319	1.21804	1.13573e-14	2.31245e-13
ARNILA	0.100306	0.242296	1.27236	6.07437e-09	3.17376e-08
RDM1	0.882219	1.91041	1.11467	3.65409e-12	3.9729e-11
PCDH19	0.0386828	0.245214	2.66428	0.0151267	0.0208886
ZNF93	0.406341	1.60579	1.98252	1.95922e-17	9.21627e-16
CECR7	0.291774	0.944255	1.69432	0.000233959	0.00046649
FZD9	0.772603	1.56218	1.01577	0.024465	0.0324767
PNCK	0.905546	4.59245	2.3424	1.92623e-07	7.25418e-07
ADAP1	1.20865	2.88019	1.25277	2.30726e-06	6.90161e-06
RPL27AP	0.103495	0.213361	1.04373	5.8704e-07	1.99883e-06
SH3D21	0.635086	1.39722	1.13754	1.00247e-11	9.8972e-11
ANKRD2	0.457454	1.01563	1.15068	0.0188963	0.0256572
KRBA1	1.79353	3.61256	1.01022	5.3415e-12	5.57492e-11
AL355987.5	0.298666	0.648666	1.11894	5.84284e-06	1.61062e-05
IGLV3-25	27.015	57.7938	1.09715	0.00252517	0.00408235
GRIN3B	0.0895484	0.30877	1.78579	8.73169e-05	0.000190209
RBPJL	0.0179806	7.61896	8.72701	0.00325679	0.00515516
GLS	7.17741	15.6791	1.12731	1.25942e-11	1.21747e-10
C1GALT1C1L	0.247626	0.69005	1.47854	2.4966e-06	7.40959e-06
SLC44A3	10.9313	26.8755	1.29783	3.44537e-13	4.7504e-12
GABRR3	0.212205	0.547706	1.36794	7.38851e-08	3.03914e-07
LRRK1	0.422349	0.884795	1.06691	2.7438e-06	8.07e-06
AC079360.1	4.02562	1.40409	-1.51957	4.2335e-09	2.29086e-08
PAK6	0.238924	0.733628	1.6185	1.01302e-10	7.96098e-10
LRP12	1.00782	2.17203	1.1078	6.45214e-07	2.17774e-06
LINC01979	0.110441	0.25668	1.2167	8.46169e-07	2.78319e-06
LINC02211	0.061964	0.196938	1.66824	0.00575546	0.00866256
IL18	4.19874	9.66622	1.20299	1.86483e-06	5.69569e-06
AF279873.1	0.23112	0.475995	1.04231	3.30213e-06	9.56529e-06
ATP8B5P	0.121999	0.262563	1.10579	1.47554e-06	4.60901e-06
BAK1P1	0.254963	0.607035	1.25149	3.52138e-13	4.84942e-12
LINC02601	0.0705844	0.183061	1.3749	1.01346e-09	6.31977e-09
TMSB4XP8	12.4197	27.2077	1.13138	4.493e-10	3.02811e-09
AVPR1A	13.683	6.69569	-1.03108	0.00616951	0.00922916
KLF5	6.19478	12.8346	1.05092	1.12128e-05	2.9152e-05
CSPP1	0.913244	1.9168	1.06963	4.4201e-11	3.75485e-10
SPATA3-AS1	0.0588516	0.16819	1.51494	3.21712e-10	2.24588e-09
ANXA13	13.3771	37.6528	1.49299	2.43352e-08	1.11621e-07
TNMD	0.170208	0.0604119	-1.49439	8.67031e-09	4.37116e-08
FHOD3	0.396834	1.84746	2.21894	1.201e-10	9.26865e-10
C1orf116	1.57051	6.05188	1.94615	9.52892e-12	9.45998e-11
CARMIL1	2.50964	5.74811	1.19561	1.33853e-10	1.02482e-09
MYLK2	0.0917774	0.351538	1.93747	1.23426e-11	1.19525e-10
MELTF	1.61105	6.99957	2.11926	1.81757e-11	1.70034e-10
CYP8B1	279.938	125.103	-1.162	9.97912e-11	7.85028e-10
PTN	4.12815	10.9434	1.4065	0.0261471	0.0345258
GPC2	0.178312	0.515368	1.5312	8.82025e-12	8.80581e-11
ROCK1P1	0.312331	0.625595	1.00215	1.86834e-07	7.05564e-07
ZNF549	0.497423	1.02224	1.03919	2.1052e-08	9.77806e-08
OSBP2	1.48279	3.06258	1.04643	1.72399e-09	1.01837e-08
LDLRAD4-AS1	0.319013	0.116876	-1.44864	1.64939e-06	5.09334e-06
BUB1	2.3944	6.39294	1.41682	7.54598e-19	5.95234e-17
DNM1	0.940761	3.78592	2.00874	8.69022e-10	5.49891e-09
AC092941.2	0.165924	0.36101	1.12152	5.2811e-08	2.24106e-07
SNURF	0.116958	0.264941	1.17968	7.65351e-07	2.53996e-06
AL021978.1	0.30563	0.797611	1.3839	1.50605e-06	4.69256e-06
CPNE7	1.6401	5.01437	1.61228	5.71616e-06	1.57946e-05
AC245884.9	0.0752667	1.20326	3.9988	3.58035e-06	1.02915e-05
CTBP2	1.36595	3.26464	1.25702	0.00477408	0.00729929
LAPTM4B	71.4628	168.895	1.24086	1.67955e-16	5.8484e-15
SPRING1	4.93254	11.8834	1.26855	1.33073e-18	9.4088e-17
MARCKS	41.3401	88.086	1.09137	1.3149e-15	3.39575e-14
DUOXA2	3.60392	12.0507	1.74148	8.79155e-05	0.000191427
GPAT2P2	0.0677516	0.147031	1.11779	2.71321e-05	6.53735e-05
CCDC112	1.64484	3.50653	1.09209	4.85463e-17	2.02126e-15
GLIS3	1.4004	4.28453	1.6133	4.93246e-05	0.000112809
SEMA4A	1.09517	2.36148	1.10853	8.39151e-11	6.71524e-10
AC092118.1	0.444402	1.18603	1.41621	0.000245254	0.000487644
COL9A2	1.05943	6.67608	2.65572	3.10826e-19	2.93023e-17
CBARP	0.172376	0.390396	1.17938	2.3852e-07	8.81236e-07
FSD1L	0.445261	0.935157	1.07056	7.65676e-17	3.02501e-15
APCDD1L	0.0413591	0.477573	3.52944	3.29698e-06	9.55275e-06
SLC1A5	10.5503	38.8718	1.88144	6.50666e-14	1.07783e-12
STAP1	0.204068	0.671545	1.71844	0.000107102	0.000229005
ZNF793	0.256034	0.589637	1.20349	1.52727e-07	5.88454e-07
PLK4	1.2041	2.94936	1.29245	2.93712e-14	5.27211e-13
PRSS16	0.487725	1.8579	1.92954	3.85359e-07	1.36316e-06
AC061992.2	0.456522	1.31663	1.5281	1.92913e-09	1.12493e-08
DNLZ	0.0841538	0.171336	1.02573	0.000290656	0.000568539
LINC01331	0.067414	0.154362	1.19519	0.000110368	0.000235339
AMH	0.347684	1.25962	1.85713	3.29924e-05	7.82659e-05
SMC1B	0.611199	1.23276	1.01217	1.62402e-06	5.02436e-06
SCRN1	3.58162	10.2514	1.51714	3.78601e-06	1.0829e-05
BNIP3P11	0.760028	1.84931	1.28286	5.63448e-15	1.24329e-13
MUC1	3.20419	7.85219	1.29314	3.29142e-08	1.46061e-07
CALCR	0.067521	0.429374	2.66883	9.37916e-08	3.77651e-07
SLC35F3	0.0865747	0.605042	2.80502	8.06602e-07	2.66466e-06
ZNF804A	0.147112	0.327493	1.15455	0.00271107	0.00435495
AC025176.1	0.333725	0.97309	1.54391	5.838e-18	3.32652e-16
RASEF	2.94081	6.55632	1.15667	1.19805e-08	5.87151e-08
AC144831.1	0.263725	0.597067	1.17886	0.0013288	0.00227241
AC138904.1	0.068022	0.222301	1.70844	4.7465e-07	1.65032e-06
SLC25A5P5	0.168081	0.439034	1.38517	1.46043e-06	4.56761e-06
SAMD12-AS1	0.0726978	0.152288	1.06681	2.03444e-07	7.61348e-07
GGT6	1.34861	2.73442	1.01977	0.000944457	0.00166272
CDC45	3.76843	9.4563	1.32731	4.626e-18	2.72288e-16
ARHGEF38	0.21585	0.767514	1.83016	1.98471e-06	6.02807e-06
PRTFDC1	2.24186	4.84194	1.11089	2.35729e-09	1.35183e-08
ARHGEF39	1.3487	2.85487	1.08185	4.62368e-16	1.3556e-14
ACRV1	0.107459	0.261165	1.28117	2.89045e-10	2.03808e-09
DLX4	0.117419	0.517484	2.13985	1.04999e-09	6.52999e-09
CASC8	0.0914543	0.470092	2.36182	4.44077e-09	2.38503e-08
AC011447.3	0.0584016	0.187383	1.68191	2.53883e-10	1.81554e-09
ETV4	11.3496	26.2116	1.20756	8.20943e-13	1.03922e-11
C19orf81	0.686211	1.39775	1.02638	0.00158727	0.00266935
AL161785.1	0.749099	1.53526	1.03525	0.000140346	0.000293311
GLB1L2	0.260599	0.884258	1.76263	0.000353392	0.000678773
TUBB8B	0.0803543	0.229833	1.51614	5.64012e-05	0.000127349
CLSPN	0.589743	1.86592	1.66173	6.33052e-18	3.55486e-16
AC093512.2	0.126184	0.286259	1.18179	4.51245e-08	1.94492e-07
RNFT2	0.533683	1.12731	1.07883	1.22393e-16	4.44909e-15
RPS27P25	0.175977	0.364188	1.0493	0.000255763	0.000506091
SLC6A6	2.69607	6.70754	1.31493	9.10598e-06	2.40712e-05
ZBTB12	2.78654	6.71352	1.2686	3.86927e-15	8.94639e-14
STEAP1B	0.0847269	0.310345	1.87298	5.31024e-13	7.00909e-12
CNKSR1	0.99454	3.21499	1.69271	1.36282e-05	3.48131e-05
AC009121.2	0.071222	0.177432	1.31687	1.26478e-07	4.96304e-07
DCXR	1126.86	547.706	-1.04083	2.46499e-11	2.2374e-10
AL138963.1	0.087307	0.176152	1.01266	1.20915e-05	3.12417e-05
GREM1	0.57384	1.59053	1.47079	0.000784158	0.00140341
AL033530.1	0.176431	0.571813	1.69644	0.000480271	0.000896488
EGFL6	0.295561	0.665671	1.17135	2.33388e-07	8.63926e-07
AC069234.5	0.403983	0.813215	1.00934	3.75858e-07	1.33381e-06
LINC00519	0.114337	0.412132	1.84981	5.06916e-08	2.15863e-07
LINC02188	0.160917	0.578041	1.84486	0.000164615	0.000339521
SLC26A9	0.125596	2.73344	4.44385	4.00292e-06	1.13918e-05
GBP5	2.7574	7.37955	1.42023	0.00313133	0.0049715
CENPH	3.85835	8.59745	1.15592	7.73622e-20	9.68896e-18
CNDP1	4.29193	1.12184	-1.93576	0.000109237	0.000233184
CRYBA2	0.132384	2.52096	4.25117	0.00632358	0.00943816
SSPN	0.668177	1.38082	1.04723	3.89686e-05	9.11561e-05
AC004975.2	0.0886113	0.220979	1.31835	0.000236611	0.000471454
ARRDC2	22.0835	45.522	1.0436	6.87002e-10	4.44291e-09
CKMT1B	0.422143	1.0423	1.30397	1.70368e-06	5.24284e-06
SEMA3E	0.421354	1.64788	1.96751	3.26647e-09	1.81835e-08
LEPR	51.4965	23.993	-1.10186	9.00607e-11	7.15273e-10
CYP3A43	5.42421	2.44668	-1.14859	6.24994e-06	1.71031e-05
NLGN1	0.0246608	0.313598	3.66863	0.00522678	0.00793703
HOXD1	0.0553048	0.42619	2.94602	7.48479e-05	0.000164953
MMS22L	0.428501	0.925997	1.11171	1.6213e-12	1.9057e-11
ADAMTS14	0.448177	1.12169	1.32353	1.71406e-07	6.5371e-07
ORC6	1.30788	3.74787	1.51884	3.63791e-16	1.11009e-14
BAALC-AS2	0.12722	0.276017	1.11743	0.0107589	0.0153102
CCDC196	0.846379	0.28571	-1.56675	9.33194e-07	3.03828e-06
IGHV4-31	10.6905	24.783	1.21302	0.00609413	0.00912683
NRG3	0.1461	0.693572	2.24709	0.000474999	0.000887648
ANXA8L1	0.098222	0.750043	2.93285	0.00112927	0.00195615
HUS1B	0.199352	0.400346	1.00593	2.66234e-09	1.5107e-08
PDX1	2.97204	8.51623	1.51876	3.10165e-07	1.11971e-06
BICD1	0.560603	1.22297	1.12533	1.57883e-10	1.18803e-09
TLDC2	0.737882	1.94243	1.3964	1.63179e-13	2.44148e-12
BX255925.4	0.501415	1.00762	1.00688	0.00332366	0.00524811
ARID3A	5.1908	11.418	1.13728	1.45004e-12	1.72186e-11
DDR1	8.24885	24.3271	1.5603	9.21224e-15	1.91951e-13
PITX2	0.116404	0.624003	2.42241	0.000355815	0.000683145
TLCD3A	3.54213	7.6874	1.11788	8.18453e-15	1.73499e-13
ANK1	0.127576	0.368995	1.53224	0.0010118	0.00177038
IRX2	0.0585285	0.148159	1.33993	0.0103786	0.0148108
HOXB7	2.06198	5.05429	1.29348	0.0311406	0.0405151
SLC45A4	2.63469	5.33987	1.01917	3.14027e-09	1.75485e-08
AC073210.3	0.0565462	0.169798	1.58632	0.000383068	0.00073033
AC002074.1	0.0570419	0.513828	3.17119	0.00719075	0.0106048
ESR1	2.17649	0.945675	-1.20259	1.13703e-06	3.63561e-06
HROB	2.03445	4.63808	1.18889	2.02276e-16	6.79853e-15
TTYH1	0.240732	3.07427	3.67475	8.45137e-08	3.4337e-07
TMPOP2	0.13805	0.350441	1.34398	1.07434e-12	1.31825e-11
UROC1	45.1155	20.179	-1.16077	2.35164e-06	7.02615e-06
TACR2	0.2661	0.557019	1.06576	0.00771801	0.0113176
DLX5	0.314799	1.61825	2.36193	0.00559734	0.00844883
IL4I1	2.87226	8.72495	1.60296	2.09573e-13	3.06638e-12
WFDC3	0.212558	0.480627	1.17706	4.92844e-07	1.70743e-06
SLC12A2	4.5054	9.32446	1.04937	4.59989e-08	1.97879e-07
CLDN10	1.5761	10.5054	2.7367	1.50245e-06	4.68449e-06
AC107222.1	0.318736	0.664212	1.05928	0.00348111	0.00547585
TTC36	14.7099	3.14294	-2.2266	5.90865e-18	3.35852e-16
SLC2A1	2.78101	8.67387	1.64107	6.885e-07	2.30871e-06
AL078644.1	0.351116	0.816603	1.21769	1.89103e-13	2.79715e-12
ARHGAP40	0.174951	0.725532	2.05209	2.048e-08	9.54099e-08
CXCR2	0.186601	0.434361	1.21894	0.0116967	0.0165371
CLEC2L	0.634757	2.08584	1.71635	0.000682383	0.00123605
BCL11A	0.0858188	0.352965	2.04016	2.58674e-08	1.17737e-07
AC093249.4	0.257386	0.532473	1.04877	1.0977e-09	6.78911e-09
AL354824.1	0.108922	0.335774	1.6242	1.71223e-11	1.61089e-10
CFAP251	0.114593	0.272699	1.25079	2.24758e-07	8.34428e-07
FJX1	3.28084	7.42842	1.17899	0.00982935	0.0140955
RAET1K	0.104623	0.274711	1.39272	1.49188e-08	7.15874e-08
SCT	0.71156	1.59355	1.16319	0.0223701	0.0299218
AL096701.1	0.37457	0.770553	1.04066	1.50973e-09	9.03071e-09
WDHD1	1.24465	3.45747	1.47397	2.98773e-19	2.86316e-17
AL139385.1	1.47411	0.34828	-2.08153	5.46762e-07	1.87614e-06
TRBV3-1	0.649939	1.3417	1.04569	0.0171456	0.0234628
CD19	0.415882	1.55124	1.89918	3.82155e-05	8.95479e-05
KCNJ11	2.08825	4.26864	1.03148	1.00924e-11	9.9597e-11
TREML2	0.084914	0.396509	2.22328	5.27538e-05	0.000119942
BIRC5	11.3345	29.7731	1.3933	9.65367e-18	4.94215e-16
NAALADL1	2.62892	8.21349	1.64352	1.14262e-06	3.65195e-06
S100A6	190.723	395.73	1.05304	4.62648e-11	3.92008e-10
AC106037.2	0.412057	0.826832	1.00475	2.37526e-06	7.08939e-06
CAPN9	0.357087	0.924447	1.37232	8.47199e-08	3.44091e-07
CYP26B1	1.26861	2.98697	1.23543	0.0267047	0.035194
FBLL1	1.96104	5.60959	1.51627	1.03798e-06	3.34378e-06
AC139769.1	0.553373	1.21088	1.12973	5.11048e-09	2.71392e-08
ULBP3	0.553365	1.1559	1.06271	7.10819e-05	0.000157312
UCHL1	10.3803	34.8508	1.74735	2.4662e-06	7.32782e-06
AC027702.1	0.157156	0.374471	1.25265	2.13759e-07	7.97762e-07
DPEP1	1.76893	3.55745	1.00797	2.17895e-05	5.3473e-05
FAM83A-AS1	14.5555	5.32529	-1.45063	7.15226e-05	0.00015818
KCNK5	7.63067	17.5563	1.2021	0.0336865	0.0435538
LINC01843	6.62068	13.3827	1.01532	3.03752e-05	7.25398e-05
BOLA3-AS1	0.264151	0.669931	1.34265	2.21368e-08	1.02347e-07
ZNF724	0.147149	0.313679	1.09201	3.02955e-08	1.35696e-07
MFSD6	3.99992	8.78463	1.13501	1.29384e-08	6.29441e-08
TRAV8-1	0.161363	0.360432	1.15942	0.000795751	0.00142207
FOXH1	0.0843086	0.933604	3.46906	0.000363259	0.000696285
PYCR1	9.0854	23.343	1.36137	7.34573e-07	2.44974e-06
PFKFB4	1.31383	3.19966	1.28414	1.54407e-11	1.46636e-10
LEFTY2	0.0425828	0.281962	2.72716	0.0103257	0.0147389
RXFP4	0.0916263	0.218557	1.25418	8.61577e-07	2.82894e-06
LGI4	2.3029	4.64268	1.01151	0.00888022	0.0128561
AC011297.1	0.849584	2.78624	1.71349	0.0111916	0.0158723
LINC00501	0.0876909	0.23711	1.43506	2.11468e-05	5.20832e-05
RUNDC3A	0.108059	0.471104	2.12422	5.35382e-13	7.06259e-12
AC025580.1	0.217419	0.96851	2.15529	3.98816e-07	1.40519e-06
PFKFB3	10.1029	28.344	1.48827	0.000127232	0.000268143
UGT1A7	0.296941	0.685152	1.20625	0.00650119	0.00968206
FBN2	0.0689618	0.178265	1.37015	2.92692e-05	7.01365e-05
CACNG4	2.63903	5.6543	1.09934	0.000175723	0.000360412
AUXG01000058.1	0.142537	0.704642	2.30555	0.00290752	0.00464094
ACSS1	4.2252	9.0464	1.09832	4.44906e-11	3.77527e-10
RHPN2P1	0.133998	0.621571	2.2137	3.26629e-08	1.45084e-07
CFAP45	0.18678	0.521011	1.47998	5.41127e-12	5.64266e-11
AL121929.2	0.129784	0.338044	1.3811	0.00188074	0.00311857
ECT2	4.59332	12.0937	1.39665	9.20291e-17	3.52187e-15
AC123912.4	0.649645	1.33807	1.04243	3.87606e-06	1.10633e-05
LINC00887	0.146375	0.315346	1.10727	0.00159833	0.0026864
MROH2A	5.51624	1.51641	-1.86302	0.00134362	0.00229521
IGHV1-3	14.3262	61.6289	2.10495	0.00768515	0.0112737
KRT8P36	0.223867	0.483818	1.11182	3.27137e-09	1.82065e-08
GFPT2	0.985779	2.45023	1.31358	7.15158e-05	0.00015818
CXCL8	13.837	36.4221	1.39628	9.34822e-10	5.88157e-09
MT2A	1889.64	867.471	-1.12322	0.00307288	0.00488305
UPK3A	15.1307	37.4443	1.30727	1.46961e-09	8.81347e-09
AL117335.1	0.358482	1.0383	1.53425	2.1702e-16	7.24159e-15
CXCL5	1.13181	17.2194	3.92734	1.30927e-08	6.36279e-08
SYT13	1.27857	10.2346	3.00086	2.18845e-08	1.01363e-07
TFAP2E	0.314942	0.903616	1.52062	1.85384e-11	1.73247e-10
NKILA	0.166184	0.616086	1.89035	1.33369e-06	4.20639e-06
GSDMC	0.377389	1.16944	1.63169	6.34672e-09	3.30015e-08
IGKV2-29	2.4498	8.14259	1.73283	0.0211532	0.0284286
MYEF2	0.407965	0.880349	1.10963	9.97053e-05	0.000214517
TACC3	6.76906	16.0677	1.24714	1.11982e-19	1.29203e-17
KIF23	1.58937	5.3645	1.75499	7.16234e-19	5.70796e-17
IGHV3-23	35.8501	89.7748	1.32433	0.00163635	0.00274454
AC010967.1	0.111507	0.322091	1.53033	1.15868e-07	4.58549e-07
WNT10B	0.228515	0.523461	1.1958	6.39463e-07	2.16083e-06
ZNF525	0.710031	1.60572	1.17727	3.5826e-10	2.46833e-09
AC114812.1	0.269591	0.104365	-1.36913	0.00256101	0.00413482
KLHL38	0.159091	0.467245	1.55433	2.19847e-06	6.61368e-06
SGO1	1.12999	2.87317	1.34633	2.41541e-16	7.9119e-15
PRSS12	0.240697	0.776701	1.69014	0.000233176	0.000465088
HID1	4.39885	11.7387	1.41608	3.83451e-12	4.14768e-11
MMD	10.1233	25.1861	1.31494	9.70534e-19	7.26053e-17
AC010615.2	0.162589	0.596649	1.87566	5.35197e-09	2.83199e-08
PRSS30P	0.147912	0.431494	1.5446	0.00010583	0.000226516
AL133370.1	0.397015	2.1204	2.41707	9.66705e-15	2.00798e-13
ZNF385C	0.433697	1.2233	1.49601	3.45021e-09	1.90694e-08
GCGR	38.7973	18.7829	-1.04653	2.41144e-05	5.86731e-05
NAP1L1	21.1796	42.8858	1.01782	2.14652e-20	3.4331e-18
RNF103-CHMP3	0.0693726	0.1797	1.37315	5.39587e-09	2.85112e-08
SLC34A3	0.117685	0.297241	1.3367	5.44819e-06	1.51081e-05
IMPDH1	7.13646	17.7308	1.31298	1.3808e-12	1.64893e-11
RPL12P25	0.188629	0.541178	1.52055	3.13912e-09	1.75485e-08
NXPH4	4.28918	15.3575	1.84016	3.84108e-11	3.30658e-10
GRIP1	0.146763	0.408977	1.47853	1.69171e-08	8.0345e-08
FCGR1B	0.153568	0.376208	1.29265	1.50263e-07	5.79537e-07
PPP1R9A	0.773083	2.1254	1.45904	9.89538e-08	3.96966e-07
XCL1	1.26273	2.65224	1.07067	8.04399e-06	2.15292e-05
AL355102.4	2.51043	8.49644	1.75893	2.41728e-09	1.38111e-08
ZDHHC8P1	0.112331	0.635835	2.5009	1.0095e-06	3.26063e-06
HLA-DRB9	0.384143	0.780072	1.02196	0.0277184	0.036393
RPS8P4	0.0800242	0.223614	1.4825	0.00144887	0.00245655
LINC01948	0.351476	0.820745	1.22351	6.16783e-08	2.58191e-07
PDPN	0.831468	2.0018	1.26756	8.85062e-05	0.000192547
PLA2G2D	2.2019	4.53487	1.04231	0.00340329	0.00536217
CT66	0.0963774	0.194864	1.0157	0.000583216	0.0010714
KCNH3	0.27701	1.30525	2.23632	1.04343e-06	3.35882e-06
ANXA4	33.0556	78.4423	1.24674	9.48615e-13	1.18276e-11
AC069234.4	0.297354	0.618364	1.05628	1.77405e-07	6.73687e-07
MPZL1	20.0257	40.2409	1.00681	9.85345e-23	5.07803e-20
IL21R	0.362928	0.93627	1.36724	1.19065e-05	3.08155e-05
SPECC1	0.880513	2.20399	1.3237	0.000396721	0.000754065
FUT8	1.23885	2.6309	1.08656	4.34341e-08	1.88031e-07
TRAV20	0.192916	0.60155	1.64071	0.00100357	0.00175678
SLCO5A1	0.100533	0.259194	1.36636	6.07573e-07	2.06218e-06
MCOLN2	0.579869	1.16708	1.0091	4.08052e-05	9.49791e-05
ADAMTS16	1.02432	3.41921	1.739	0.000221492	0.000444036
ZG16B	1.13871	4.45757	1.96886	2.29537e-09	1.31893e-08
VN1R48P	0.195352	0.646142	1.72578	2.57809e-08	1.17463e-07
AL359878.1	0.0730608	0.165745	1.1818	3.58799e-07	1.27955e-06
AC024560.2	0.382743	1.00241	1.38902	7.67776e-09	3.90814e-08
IGKV1-27	5.89741	24.4962	2.0544	0.00536479	0.00812797
HUNK	0.677836	3.6707	2.43705	2.17038e-08	1.00626e-07
AZGP1P2	2.64309	1.13774	-1.21605	5.34432e-10	3.53812e-09
AC093599.2	0.0876344	0.232045	1.40484	9.92939e-05	0.00021375
CYP4F23P	0.166616	0.781346	2.22943	5.28777e-10	3.50568e-09
M1AP	0.150916	0.355011	1.23412	0.00379574	0.00592535
CENPF	3.84299	10.4299	1.44042	5.58349e-17	2.25194e-15
AC005899.1	0.0815306	0.197634	1.27742	6.84906e-06	1.861e-05
EFNA5	0.965495	2.90614	1.58976	3.69187e-07	1.31215e-06
DBF4	2.61118	5.31833	1.02627	3.75369e-19	3.38723e-17
AC022150.4	0.29407	0.757786	1.36563	1.01765e-07	4.07183e-07
TMIGD3	0.836752	1.79311	1.09959	5.22673e-05	0.000118965
SH3BP1	1.11805	2.49418	1.15759	3.35401e-12	3.68118e-11
HMX3	0.187301	1.00527	2.42415	0.00241022	0.0039126
AC072052.1	0.310001	0.820863	1.40487	0.000375835	0.000717897
LHFPL3	0.0941532	0.692952	2.87967	7.79219e-07	2.58118e-06
AC137723.1	4.35809	1.93887	-1.16848	3.92487e-08	1.71804e-07
IGLV1-47	31.2453	75.2679	1.26839	0.0163054	0.0223923
NUAK2	7.40271	15.8537	1.09869	2.85633e-06	8.36589e-06
IGKV1-39	1.27755	2.86581	1.16557	0.000503253	0.000935519
TBILA	0.199423	0.437948	1.13493	1.3936e-11	1.33716e-10
COL10A1	0.98876	2.12538	1.10403	1.28324e-05	3.29894e-05
PARPBP	0.856112	1.9895	1.21653	5.02188e-14	8.56352e-13
LHFPL4	0.241139	1.15046	2.25427	3.05635e-06	8.90337e-06
IGLV9-49	1.70563	6.36988	1.90096	0.0156558	0.0215666
ASCL5	0.0697683	0.205043	1.55528	2.97632e-06	8.69757e-06
SLC7A7	3.76689	8.67906	1.20416	8.55905e-10	5.42034e-09
AC093620.1	0.252814	0.516495	1.03068	1.14606e-08	5.63456e-08
IGSF5	0.0607882	0.153986	1.34094	0.00245557	0.0039812
ZNF43	0.853446	2.3491	1.46074	3.03736e-10	2.13002e-09
AC011447.7	0.549805	2.07157	1.91373	8.6954e-12	8.69953e-11
LMNB1	12.6489	30.2939	1.26001	7.2881e-19	5.7883e-17
FABP4	42.5223	10.2402	-2.05397	1.51855e-11	1.44627e-10
NCK2	12.3833	29.8557	1.26961	4.24816e-09	2.29649e-08
TOR4A	3.92033	8.11483	1.04959	6.16343e-09	3.21638e-08
AMPD3	1.08894	2.18367	1.00383	1.40391e-10	1.06888e-09
MCEMP1	0.138495	0.333478	1.26776	3.7192e-05	8.73968e-05
CR382285.1	0.140983	0.447169	1.6653	3.81847e-05	8.94848e-05
EGFEM1P	0.0958167	0.222921	1.21818	0.00132073	0.00225979
ARNTL2	2.90467	6.28972	1.11462	9.85206e-11	7.76611e-10
B4GALNT3	0.68159	1.49727	1.13536	0.000547097	0.00100985
SLC25A47	220.578	83.4387	-1.4025	6.09495e-06	1.67375e-05
SPACA6	0.529586	1.34248	1.34197	3.14023e-09	1.75485e-08
MIR181A2HG	0.354764	1.18986	1.74587	2.01635e-12	2.32527e-11
OR13A1	0.0734914	0.21487	1.54782	2.43259e-06	7.23908e-06
AC068831.6	0.12058	0.288099	1.25658	1.63374e-10	1.22338e-09
AC087273.2	0.348241	1.09258	1.64958	0.00494899	0.00754334
GMNN	32.8258	68.6087	1.06356	2.77284e-15	6.56172e-14
B3GNT9	1.95649	4.0392	1.0458	4.06725e-08	1.77367e-07
ZFP82	0.456064	1.12556	1.30334	1.64496e-11	1.55453e-10
GINS1	3.69724	10.7929	1.54557	4.69682e-22	1.65036e-19
LINC02588	0.0977118	0.252259	1.3683	1.89878e-05	4.72018e-05
EPN3	0.317281	1.11821	1.81736	2.047e-06	6.20064e-06
CDC20	15.1104	48.7973	1.69126	6.91857e-20	8.81586e-18
CENPE	1.06332	2.64325	1.31373	3.97382e-14	6.96049e-13
CADPS	0.105911	0.619818	2.54899	5.86157e-05	0.000131746
SULT2B1	0.458508	1.6081	1.81033	0.0362226	0.0465525
AL022326.2	0.237338	0.506283	1.093	0.0143667	0.0199257
PPP1R1B	1.55733	3.51131	1.17294	0.000291152	0.000569366
ITGB1-DT	0.710396	2.42494	1.77126	8.20664e-08	3.34373e-07
ETNPPL	87.2517	33.1399	-1.39662	1.32191e-14	2.63597e-13
BPIFA2	0.626806	1.47566	1.23527	7.63143e-10	4.89979e-09
IL2RG	4.88019	11.5752	1.24602	1.21092e-07	4.76862e-07
ERFE	0.896334	1.86385	1.05618	3.54552e-08	1.56349e-07
SYNJ2	3.70072	7.5807	1.03453	1.52799e-12	1.80334e-11
ROR2	0.91774	1.86288	1.02138	0.00500223	0.00761554
LINC00839	0.134835	0.584402	2.11576	0.00108028	0.00187835
ZNF578	0.158978	0.414605	1.38291	0.00193031	0.00319261
AL355987.4	0.344324	0.79934	1.21504	1.63349e-09	9.70379e-09
GUCY1B2	0.302343	0.639277	1.08026	6.03405e-05	0.000135282
S100A2	0.970276	2.67645	1.46385	1.22981e-11	1.19233e-10
PEG13	0.143168	0.319111	1.15635	0.000278533	0.000546763
LINC01215	0.104574	0.309971	1.56761	0.00455686	0.00699948
MGAM2	0.307204	1.77053	2.52691	3.11764e-07	1.12443e-06
L1TD1	0.0344704	0.167274	2.27878	0.000209034	0.000421681
NCS1	3.58164	7.50903	1.06801	8.76022e-07	2.87028e-06
LPAR1	1.05372	2.31546	1.13581	0.00118245	0.00204039
DYRK2	3.60153	7.47912	1.05426	9.21348e-19	6.93733e-17
IGKV3-7	0.890384	2.27032	1.3504	0.00328292	0.00519014
MKI67	4.93584	11.9513	1.2758	8.60854e-14	1.38736e-12
POU6F2	0.0972726	0.223057	1.19731	0.0054963	0.00830712
AL731567.1	0.322447	0.85986	1.41504	1.15106e-05	2.98592e-05
KCNMB2-AS1	0.452311	1.10342	1.2866	0.00113011	0.00195745
DUOX2	6.37134	25.155	1.98118	0.000487769	0.000909386
SLC9A3-AS1	4.04098	8.59919	1.0895	3.66651e-05	8.62812e-05
ALOX5AP	3.97146	10.2945	1.37413	7.80734e-09	3.97062e-08
ALOX5	3.54919	9.59866	1.43534	2.45513e-10	1.76275e-09
CHAF1B	2.01882	6.21426	1.62207	2.95323e-22	1.12276e-19
IGLV4-69	13.8437	46.5549	1.7497	0.0231945	0.0309265
DRAXIN	0.0647742	0.170847	1.39921	0.000259513	0.000512901
AC023302.1	0.164667	0.382758	1.21688	3.63938e-13	4.99118e-12
CCR5AS	0.459569	1.23526	1.42646	4.51061e-08	1.9447e-07
AL157834.1	0.0638151	0.142723	1.16125	0.00196228	0.00323941
ENO2	2.01197	7.88471	1.97045	1.02856e-12	1.2688e-11
MELK	4.24046	11.134	1.39268	3.79029e-17	1.63688e-15
PPP1R14D	1.51553	5.61052	1.88831	1.07741e-08	5.33097e-08
AC092919.2	0.480834	1.29988	1.43477	9.79971e-07	3.17454e-06
AC104117.3	0.169598	0.365942	1.1095	0.000165416	0.000340902
BX248415.1	0.47181	1.73635	1.87978	0.000876535	0.00155435
COMP	1.74911	5.59474	1.67745	6.66957e-07	2.24425e-06
SIRPAP1	0.0947591	0.217135	1.19626	3.09208e-05	7.37746e-05
COX7B2	13.57	27.1584	1.00098	0.0187227	0.0254438
KRT80	1.79556	7.17606	1.99876	2.49879e-12	2.81992e-11
NDRG1	38.1349	86.1704	1.17608	1.07669e-13	1.69629e-12
BIRC7	0.52443	2.84306	2.43862	1.41992e-07	5.50198e-07
SGSM1	0.379044	0.771326	1.02498	6.20222e-08	2.59537e-07
TNFRSF13C	0.273479	0.911532	1.73686	8.56702e-07	2.81465e-06
AL512598.2	0.0656366	0.134953	1.03989	0.000395633	0.000752122
RTL1	0.0419398	2.31656	5.78752	0.00218733	0.00358135
AC011477.1	1.21311	2.49559	1.04067	1.3731e-08	6.64791e-08
PTGDS	5.79032	12.8672	1.15198	0.00169148	0.00282901
ZNF528-AS1	0.551838	1.254	1.18422	7.40068e-07	2.46561e-06
AC092835.1	0.0692269	0.140911	1.02538	0.000534762	0.000989047
RGS10	10.8522	21.9934	1.01908	2.79399e-11	2.4883e-10
TMEM59L	0.21239	0.525445	1.30683	0.00175589	0.00292703
AC007639.1	0.55938	1.8335	1.7127	4.26114e-10	2.89117e-09
RRM2	6.58758	14.1779	1.10582	7.47988e-16	2.07495e-14
KCNH8	0.142672	0.28774	1.01207	0.00300394	0.00478333
ASRGL1	1.94092	3.90506	1.0086	3.69323e-11	3.1947e-10
AL033381.3	0.0943349	0.283968	1.58986	4.57763e-06	1.28772e-05
C2CD4A	3.33489	7.17408	1.10515	5.40164e-05	0.000122428
SYCP2	0.220923	0.52921	1.2603	0.00711975	0.0105061
AC074050.4	0.11491	0.230385	1.00354	0.000322385	0.000624806
AC084864.1	0.194873	0.473385	1.28048	8.38241e-05	0.000183117
ZNF32-AS2	0.393968	0.788333	1.00073	1.45603e-07	5.63061e-07
PLXNA3	2.67381	5.84981	1.12949	3.62271e-13	4.97126e-12
CDKN1C	5.06223	15.5181	1.61611	0.000749286	0.00134641
AC122710.1	0.409139	0.824375	1.01071	0.0213875	0.0287185
AC133644.1	0.72433	1.62085	1.16203	1.95491e-11	1.81598e-10
ITGAV	17.3056	36.2945	1.06851	1.3787e-06	4.33067e-06
AC011317.1	6.12512	2.34033	-1.38803	0.00196801	0.00324817
ENTPD2	3.69397	7.79123	1.07668	1.1099e-08	5.47884e-08
IGF2BP2	6.91835	14.4451	1.06208	3.44644e-17	1.5109e-15
LINC02587	1.85449	0.465319	-1.99473	0.0377299	0.0483022
MUC15	0.40537	1.64338	2.01935	0.00847161	0.0123268
ZDHHC13	1.02498	2.96297	1.53144	1.00176e-14	2.07242e-13
DDIAS	0.864306	1.86915	1.11277	1.42991e-12	1.70145e-11
PRDM9	0.0721597	0.171277	1.24707	0.0285713	0.0374264
FOXF2	0.299388	1.64885	2.46137	2.44401e-08	1.11992e-07
COL11A2	0.430641	3.00142	2.80109	0.0202433	0.0273039
AC092295.1	0.0836258	0.189141	1.17744	8.68906e-05	0.000189352
SMIM6	4.99542	10.7422	1.10461	2.07348e-05	5.11766e-05
LINC01638	0.115056	0.287852	1.32298	5.91932e-06	1.62938e-05
HIF1A	23.6231	54.068	1.19457	1.5491e-10	1.16716e-09
PDCD1	2.22249	5.35102	1.26763	3.62041e-05	8.53347e-05
PNMA1	9.59919	22.9636	1.25836	1.42033e-17	6.97857e-16
POPDC3	0.404441	2.46375	2.60686	0.00127331	0.00218509
PDE5A	0.877359	1.83529	1.06477	0.000791149	0.00141473
UGT1A3	5.14903	1.8985	-1.43944	6.4471e-07	2.17698e-06
C1QL4	0.30859	1.28683	2.06006	1.20226e-09	7.34303e-09
VCX	0.482583	1.44972	1.58692	0.00933178	0.013446
FAM218A	0.0640699	0.174422	1.44486	6.92902e-06	1.88031e-05
AL133215.2	0.314978	0.703548	1.1594	1.63733e-11	1.54858e-10
CXCL3	0.749024	1.60368	1.09831	2.81485e-10	1.99082e-09
FAM155B	0.647949	1.65382	1.35185	2.47661e-08	1.13329e-07
GUCA2A	1.23841	6.14176	2.31016	2.15416e-05	5.29318e-05
TGFB1	24.4987	50.3878	1.04037	3.03699e-06	8.85142e-06
AL008718.2	0.104221	0.232373	1.1568	1.12479e-07	4.46128e-07
SUB1	28.2148	65.799	1.22161	2.74139e-62	6.35756e-58
RHOF	0.13477	0.287208	1.09159	5.41131e-07	1.85983e-06
SHOX2	0.12676	0.556252	2.13364	2.72763e-11	2.43575e-10
ITPR3	1.78818	7.4733	2.06325	6.11014e-09	3.19145e-08
FRMD1	0.162255	0.428218	1.40009	0.000355176	0.00068203
LINC01106	0.20432	0.469717	1.20096	9.81161e-07	3.17751e-06
UGT1A4	85.4886	34.0093	-1.3298	2.79003e-09	1.57546e-08
ARSI	0.592411	2.46115	2.05466	5.53575e-07	1.8963e-06
IGFL2-AS1	0.0195489	0.386304	4.30457	0.00589412	0.00885645
DUSP5P1	0.164361	0.626268	1.92991	3.07819e-06	8.96024e-06
MBOAT2	0.741871	1.52472	1.0393	4.67329e-05	0.000107486
NIBAN3	0.101063	0.322896	1.67581	0.00142347	0.00241761
KIF25	0.23729	0.475432	1.00259	0.00536603	0.00812932
TNC	4.20785	12.2847	1.54571	0.00185596	0.00308233
CPS1	483.082	239.78	-1.01055	1.36163e-12	1.62854e-11
EMILIN3	0.0950887	0.257748	1.43861	0.0205401	0.027664
AC138028.6	0.161217	0.323861	1.00637	7.19909e-06	1.9479e-05
AC138356.1	0.896732	0.332717	-1.43038	8.67162e-12	8.67948e-11
IGHV1-46	8.98204	20.5993	1.19748	0.00357664	0.00561204
SUSD4	7.26795	16.3458	1.1693	3.81195e-09	2.08268e-08
AL445647.1	0.0612091	0.149816	1.29137	0.01623	0.0223015
ZNF334	0.51116	1.04813	1.03597	0.00635366	0.0094801
IGKV1-16	10.6021	21.2295	1.00172	0.0137943	0.0192204
TMEM125	1.30494	3.80175	1.54268	0.0206957	0.0278525
SULT1C4	2.28012	8.6315	1.9205	0.0077646	0.0113809
PRR7-AS1	0.175909	0.414298	1.23584	1.45252e-14	2.84505e-13
ADTRP	0.625944	1.55267	1.31064	0.000131231	0.000275719
ALKAL1	0.297538	0.81504	1.4538	4.28683e-05	9.92571e-05
SYT9	1.09227	0.412507	-1.40484	0.00490255	0.00747944
FAM24B	0.93313	2.43558	1.38411	3.43973e-10	2.38262e-09
FHDC1	0.471602	1.10804	1.23237	7.76338e-10	4.97496e-09
NXPE3	0.80058	1.6494	1.04282	3.74206e-06	1.07165e-05
TPM3P9	2.9997	6.03838	1.00934	7.65425e-12	7.73463e-11
MSX1	2.20929	5.02525	1.18561	8.35774e-05	0.000182595
PLBD1-AS1	0.385406	0.838894	1.12211	4.61194e-06	1.29643e-05
MROH2B	0.81927	2.51734	1.61949	9.23272e-05	0.000199884
DBN1	8.72899	28.1885	1.69122	2.1032e-11	1.93938e-10
TNFRSF13B	0.112894	0.257085	1.18728	0.00254465	0.00411069
CSAG1	8.69307	18.6407	1.10052	0.0196679	0.0265974
CLGN	8.98195	21.7742	1.27752	1.77942e-08	8.41488e-08
FSIP1	0.184565	0.477666	1.37187	3.59383e-09	1.97968e-08
TLL2	0.0927962	0.310397	1.74198	3.50298e-09	1.93331e-08
ZNF626	0.617888	1.74289	1.49606	1.14262e-06	3.65195e-06
AC022509.2	0.190204	1.29556	2.76796	1.77591e-05	4.43902e-05
REN	4.82246	2.4074	-1.00229	1.65711e-06	5.11583e-06
DPF1	0.0588677	0.228318	1.9555	2.47568e-11	2.24535e-10
AP003064.2	0.198357	0.642094	1.69469	8.0483e-05	0.000176349
AL592546.2	0.0825382	0.196701	1.25287	2.33337e-07	8.63876e-07
ARTN	0.33324	0.78145	1.22959	1.15822e-08	5.69074e-08
PRKX	2.16705	5.09602	1.23364	7.92558e-08	3.23823e-07
GAL3ST4	1.66518	3.91738	1.23421	9.43381e-10	5.92581e-09
GCNT3	2.69177	6.24997	1.21529	7.3033e-10	4.70093e-09
PODNL1	0.273706	0.742848	1.44044	2.62191e-05	6.33447e-05
MCM6	15.291	33.7977	1.14425	4.13342e-19	3.61728e-17
SLC7A1	2.6676	6.08397	1.18947	1.37247e-09	8.28662e-09
NPHP1	0.120728	0.286109	1.2448	3.89141e-11	3.33995e-10
ZNF208	0.103411	0.330048	1.67429	0.00100723	0.00176297
NCAPG	2.9543	8.08537	1.4525	6.27737e-18	3.54206e-16
NCAPD2	9.3339	21.2017	1.18363	3.90057e-14	6.84251e-13
SLCO3A1	2.44303	5.08561	1.05775	3.6645e-07	1.30303e-06
ATP10B	0.143681	0.805186	2.48645	1.26172e-09	7.67591e-09
TRIM40	0.323075	0.660272	1.03119	0.00257708	0.00415872
SIGLEC10	1.05783	2.50082	1.24129	9.90289e-09	4.93996e-08
TMEM132A	2.23264	12.7143	2.50963	4.52998e-09	2.42957e-08
GPX8	2.57497	5.69681	1.1456	3.39171e-06	9.79912e-06
PKIA	0.638061	1.39936	1.133	6.31675e-11	5.20511e-10
TEAD4	4.43114	10.712	1.27348	5.12967e-08	2.18079e-07
AL499602.1	2.30313	6.23429	1.43663	3.47769e-10	2.40462e-09
ASB12	0.131211	0.263925	1.00824	6.18015e-06	1.69454e-05
FZD1	2.12516	6.91692	1.70256	4.82397e-10	3.22586e-09
CDKN3	8.3158	22.6369	1.44475	9.85339e-23	5.07803e-20
FLNA	39.2181	90.9379	1.21336	1.16236e-06	3.71095e-06
SNHG4	1.2923	3.04232	1.23523	4.75677e-12	5.00746e-11
FCGR1A	0.909363	2.32457	1.35404	8.73857e-07	2.86401e-06
AL591848.1	0.25653	0.583685	1.18606	1.81707e-05	4.53457e-05
FAM66C	0.0893339	0.188003	1.07348	4.19151e-05	9.73026e-05
CRB2	0.0491382	0.152548	1.63435	2.17071e-05	5.32765e-05
AC148476.1	0.354102	2.12067	2.58228	0.00213367	0.00349993
AC020661.1	0.219152	0.456353	1.05822	8.03187e-07	2.65449e-06
AC009549.1	0.623097	1.32452	1.08794	0.0358492	0.046101
IGHV3-64D	6.24056	26.4604	2.08408	0.0186778	0.0253872
GINS4	0.869369	2.00549	1.20592	4.77049e-13	6.33634e-12
TDRD5	0.110063	0.654482	2.57202	5.34746e-07	1.84077e-06
DUSP9	20.7037	44.121	1.09158	1.31963e-06	4.16943e-06
CHIT1	1.09604	4.78881	2.12737	0.0015546	0.00261954
SERPINA12	2.6329	7.50665	1.51152	4.18354e-05	9.71273e-05
KIF3C	1.02839	3.81162	1.89002	6.87845e-09	3.53777e-08
PAQR4	2.32686	5.3437	1.19946	7.57694e-12	7.66318e-11
CTD-2297D10.2	0.414963	1.23143	1.56928	0.00022502	0.000450331
NANOS1	0.71602	1.90132	1.40893	1.28742e-12	1.54858e-11
UAP1L1	3.32347	8.06471	1.27893	9.55833e-08	3.84305e-07
AF131215.5	0.337525	0.776124	1.20129	0.0157479	0.0216857
CARD9	0.637869	1.32372	1.05326	5.42549e-11	4.52273e-10
KCTD17	8.77757	20.367	1.21434	3.57161e-10	2.4615e-09
IGSF3	3.36214	11.0908	1.72191	1.59982e-15	4.02402e-14
TMTC2	0.555285	1.15808	1.06044	0.00234503	0.00381508
DZIP1	0.795982	1.78684	1.1666	0.000185609	0.000378583
CENPK	1.17825	3.00505	1.35075	9.69429e-18	4.95199e-16
IL31RA	0.0403559	0.199825	2.30788	3.42557e-05	8.10389e-05
CHEK1	2.3379	6.33211	1.43747	6.86032e-18	3.76117e-16
BTNL9	5.48142	2.51239	-1.12549	8.37419e-15	1.76872e-13
AL590764.1	0.583336	1.27142	1.12404	0.000568054	0.00104571
LAMC1-AS1	0.35637	0.718616	1.01184	7.84288e-05	0.000172157
IBSP	0.389001	3.89007	3.32195	2.02582e-05	5.01022e-05
SLC25A21	0.125484	0.258826	1.04448	0.00042604	0.000804871
ZNF285	0.364866	0.819189	1.16683	7.18289e-07	2.40026e-06
SEC14L2	81.3687	39.4593	-1.04411	2.29126e-10	1.65846e-09
TLR5	1.11294	2.35041	1.07854	2.54438e-08	1.16087e-07
KIF12	16.3277	41.8925	1.35937	8.35709e-12	8.37189e-11
EIF2S3B	0.16391	0.456816	1.47871	2.06798e-08	9.62442e-08
NPM1P24	0.148162	0.302132	1.028	1.94166e-11	1.80542e-10
LINC02864	0.448997	1.26543	1.49485	0.00694378	0.0102719
AL645608.8	0.372063	0.74867	1.00878	6.32964e-05	0.000141403
CHRNA5	0.111899	0.302162	1.43312	2.45777e-06	7.30559e-06
ZNF519	0.148616	0.30955	1.05858	3.81597e-11	3.28738e-10
MTRNR2L12	5.91866	2.82548	-1.06677	0.00417672	0.00646309
LPCAT4	3.0538	7.03876	1.20471	2.64438e-12	2.97121e-11
RELT	0.647106	1.31489	1.02287	1.33569e-13	2.04195e-12
STAC	0.31111	1.27954	2.04012	6.10827e-05	0.000136853
FSCN2	0.140642	0.391531	1.47709	4.88281e-10	3.26144e-09
CKMT1A	0.282706	0.571906	1.01648	9.85051e-06	2.58947e-05
CNIH2	0.541399	1.17713	1.1205	5.52264e-06	1.52926e-05
GCOM1	0.0645925	0.141319	1.12952	0.000171469	0.000352374
FSTL3	20.9673	43.088	1.03914	3.69861e-06	1.06065e-05
AC099066.2	0.607217	1.39834	1.20343	1.83402e-07	6.93847e-07
PIFO	0.226718	0.559277	1.30267	1.07362e-10	8.38611e-10
AC078983.1	0.0786978	0.170252	1.11328	5.29795e-08	2.24777e-07
BNC1	0.0447177	0.177256	1.98692	0.0311282	0.0405058
BARD1	1.00138	2.42802	1.27779	5.29284e-17	2.16484e-15
AC021146.1	0.231369	0.643797	1.47641	0.00127851	0.0021932
LINC00668	0.13517	0.412781	1.6106	0.000675066	0.00122394
IL17RD	0.216078	0.59555	1.46267	3.42005e-07	1.22474e-06
PCK1	371.705	176.512	-1.07439	2.3381e-11	2.13057e-10
NCCRP1	0.190875	1.51573	2.98932	0.00306942	0.00487889
ZNF701	0.638755	1.37364	1.10467	1.67676e-10	1.25115e-09
PKP3	1.1358	6.12184	2.43025	1.39212e-09	8.38782e-09
IGKV3-11	41.1211	109.106	1.40778	0.000270218	0.000532197
IGLV2-11	28.2498	71.3932	1.33755	0.0129221	0.0181041
RSPO4	0.119165	0.604489	2.34276	0.0251253	0.0332618
SCD5	1.48045	12.1272	3.03413	2.45338e-05	5.95837e-05
RNF24	2.07832	4.45708	1.10068	3.23885e-16	1.00957e-14
AL035461.2	1.67437	3.67971	1.13598	1.61005e-12	1.89442e-11
PLK1	3.4556	9.71575	1.49139	1.0312e-18	7.64041e-17
AL590550.1	3.9434	10.3311	1.38948	0.00240352	0.00390282
AC006213.3	0.252553	0.528792	1.06612	6.34118e-05	0.000141634
PLEKHB1	1.11724	9.07855	3.02252	2.33462e-12	2.65924e-11
ZNF860	0.0805613	0.259852	1.68953	2.24322e-07	8.3316e-07
PCLAF	1.82626	4.76499	1.38358	4.47209e-19	3.82702e-17
AC092667.1	0.135434	0.34884	1.36497	3.47541e-10	2.40376e-09
KCNG1	0.161797	0.680422	2.07225	6.63764e-07	2.23481e-06
PTPN13	0.473254	1.36751	1.53086	9.77358e-05	0.00021063
EVX1	0.207492	0.494337	1.25244	9.23095e-08	3.72036e-07
DLG3	1.48795	4.87183	1.71114	3.90442e-11	3.34989e-10
ZNF98	0.0605285	0.228114	1.91407	8.91168e-06	2.3606e-05
CYP26A1	0.966008	0.478972	-1.01209	0.00203944	0.00335746
AANAT	0.0890425	0.21648	1.28167	5.75393e-09	3.01899e-08
LIF	2.90701	8.68334	1.57871	8.49772e-08	3.44951e-07
PLEKHG4B	0.121296	0.539921	2.15421	0.0118205	0.0166917
LRP2	0.276138	0.834615	1.59572	0.00208552	0.00342798
PLAAT1	0.0996645	0.374821	1.91105	0.000887459	0.00157143
AC012640.1	0.120108	0.530853	2.14398	2.52377e-05	6.11649e-05
AC005077.2	0.781959	0.278607	-1.48886	4.03622e-06	1.14753e-05
VTCN1	0.954332	16.0035	4.06775	1.93554e-08	9.06901e-08
DSG2	10.7337	31.1547	1.5373	3.08249e-13	4.32201e-12
XXYLT1	2.4205	4.93715	1.02837	6.81169e-15	1.46949e-13
FIBCD1	0.307798	0.852741	1.47012	0.000160627	0.000332034
TRPC1	0.733657	1.70863	1.21966	5.46173e-13	7.19676e-12
HSPA7	3.07678	9.38699	1.60924	8.98604e-10	5.67065e-09
AC006329.1	10.5495	4.83389	-1.12592	5.2512e-11	4.39725e-10
TMEM130	0.144705	3.16961	4.45312	1.03654e-08	5.14629e-08
TRBV6-6	0.305599	0.646612	1.08126	0.000372437	0.000711994
AC108860.2	0.12038	0.454628	1.91709	6.31114e-05	0.000141031
SOX21-AS1	0.0319548	0.211225	2.72468	0.00389625	0.00606226
AL356234.3	0.149151	0.474899	1.67085	6.44998e-06	1.75978e-05
AL121899.4	0.149069	0.298996	1.00415	9.89731e-06	2.6003e-05
ASPHD2	0.468755	0.994682	1.0854	6.0223e-09	3.15053e-08
AL390879.1	0.131137	0.395247	1.59168	3.57995e-12	3.8996e-11
COL25A1	0.192094	0.0737	-1.38207	4.21294e-06	1.1944e-05
LYPD8	0.0827333	0.167428	1.017	6.60749e-05	0.000147143
AC026368.1	0.344888	0.843895	1.29094	3.53911e-08	1.56096e-07
SYT5	0.0984505	0.324367	1.72016	2.7721e-06	8.13768e-06
DAND5	0.146149	0.387936	1.40837	4.42258e-13	5.92304e-12
VGF	0.295529	1.15682	1.96879	0.00613586	0.00918576
ZNF488	0.0668312	0.169596	1.34351	4.08805e-07	1.43863e-06
SLC5A5	0.0857651	0.32259	1.91124	9.33179e-05	0.000201799
PIWIL4	0.632427	2.46663	1.96357	7.00941e-12	7.15787e-11
LINC02651	0.227917	0.106429	-1.09861	4.90488e-05	0.000112289
COL28A1	0.195954	0.561605	1.51904	0.000466207	0.000872624
AC026469.1	0.24811	0.101773	-1.28563	0.000378897	0.000723101
PKM	31.97	122.774	1.94122	6.45909e-16	1.8223e-14
AC106772.1	0.0539618	0.147306	1.44881	7.13559e-07	2.38549e-06
LPCAT1	12.2043	28.4059	1.2188	3.23901e-17	1.43351e-15
CPSF4L	0.10387	0.380519	1.87319	3.91182e-08	1.71427e-07
SLC22A15	1.37192	3.34362	1.28521	6.93819e-11	5.65624e-10
IL12A	0.199039	0.498277	1.3239	3.44759e-10	2.38658e-09
TLCD3B	0.095707	0.203222	1.08636	1.93572e-07	7.28399e-07
GTSE1-DT	0.233987	0.479372	1.03472	7.60961e-08	3.12028e-07
LINC01532	0.147834	0.360334	1.28535	5.75471e-05	0.000129709
PIK3CD-AS2	1.06403	3.14061	1.5615	1.06656e-10	8.33659e-10
AP003071.5	0.184116	0.640809	1.79928	0.00119015	0.00205211
AL390066.2	0.0817753	0.185472	1.18146	2.76753e-06	8.12737e-06
AL772337.3	1.45707	3.43158	1.2358	5.32049e-07	1.83285e-06
DLL3	0.0412715	0.394979	3.25856	5.33547e-05	0.000121178
APBA2	0.61605	1.31214	1.0908	0.000612382	0.00112002
IL20RA	0.401665	1.6812	2.06543	5.46072e-06	1.5141e-05
PLD4	0.863378	2.34373	1.44074	2.41676e-07	8.91503e-07
AP000424.2	0.801904	1.824	1.1856	0.000346302	0.000666756
TEX15	0.0310817	0.238225	2.93819	0.000131703	0.000276584
IGHV3-30	18.1138	44.1782	1.28625	0.0141702	0.0196909
AC080037.2	0.0843763	0.541879	2.68306	6.09749e-07	2.06917e-06
PDE9A	3.7902	7.96058	1.0706	3.87244e-05	9.06397e-05
LIMD2	6.41099	13.026	1.02277	1.28653e-08	6.26278e-08
CKS2	55.6249	121.315	1.12496	5.73327e-16	1.63744e-14
HOXD4	0.576773	1.56851	1.44332	0.0196945	0.0266302
SLIT1	0.0729441	0.231315	1.665	0.000433123	0.00081661
BEX5	3.90741	7.87353	1.0108	0.000294921	0.000576298
ADGRF4	0.0544575	0.395443	2.86027	0.000485076	0.000904802
SNHG14	0.441468	0.994572	1.17177	1.41258e-06	4.43057e-06
CYP2B7P	74.5485	33.6535	-1.14742	0.011486	0.016259
AC016735.1	2.03295	11.799	2.53702	4.4791e-14	7.72878e-13
ADORA2BP1	7.56507	3.58201	-1.07858	2.30132e-10	1.66469e-09
PACSIN1	0.931892	2.62332	1.49316	3.29658e-12	3.62842e-11
ZNF727	0.438239	1.00995	1.20449	0.018923	0.0256829
GLI2	0.233611	1.5608	2.74011	3.04905e-06	8.88436e-06
ZDBF2	0.493364	0.989368	1.00386	3.52127e-06	1.01419e-05
KPNA2	16.1298	34.7727	1.10823	1.00846e-20	1.93282e-18
LINC01117	0.10901	0.23161	1.08723	0.0052472	0.00796438
AC006539.2	0.109118	0.246557	1.17603	9.05995e-05	0.000196547
VAV3	1.38495	3.44363	1.31409	0.000302184	0.000589151
VANGL2	0.90121	3.05646	1.76193	9.29195e-06	2.45296e-05
ZNF431	0.528799	1.23561	1.22444	7.62241e-13	9.73947e-12
KLHDC7B	0.92297	2.7259	1.56237	2.08266e-05	5.13712e-05
BEST1	0.401653	1.02968	1.35817	5.97897e-15	1.30933e-13
IGHV3-74	8.53051	18.0182	1.07875	0.00710611	0.0104873
TRBV5-1	0.599699	1.30288	1.11939	3.63341e-05	8.55889e-05
ITGAM	3.21632	7.44634	1.21112	1.29384e-08	6.29441e-08
PKIB	4.43503	10.2568	1.20957	8.42021e-07	2.7714e-06
C8orf31	0.19518	0.43823	1.16689	0.000415957	0.000787595
AC020928.1	0.0784344	0.325525	2.05321	0.000430536	0.000812215
RN7SL751P	0.296967	0.760332	1.35633	1.53079e-07	5.89613e-07
LINC02253	0.131318	0.812919	2.63004	0.00117474	0.00202854
BIRC3	16.1091	39.0095	1.27595	3.10349e-09	1.73722e-08
CAPN6	0.54552	9.2842	4.08907	1.03979e-10	8.15484e-10
ZNF630	0.288763	0.685475	1.24722	4.13434e-08	1.79863e-07
AC016582.3	0.0839925	0.185972	1.14675	0.00502705	0.00765126
FOLR1	1.10251	5.55168	2.33213	3.07572e-07	1.11104e-06
ZIK1	0.469752	1.32649	1.49764	1.07471e-06	3.45109e-06
KCND2	0.112509	0.282224	1.3268	7.28091e-05	0.000160857
LRIG3	5.40695	10.8394	1.00339	4.83137e-08	2.06838e-07
STMN1	22.8407	51.6857	1.17816	1.08616e-18	7.94613e-17
AC138819.1	0.135431	0.339806	1.32716	5.13447e-05	0.000117026
ATP2C2	0.112925	0.587122	2.3783	1.10227e-08	5.44465e-08
AC100812.1	0.158862	0.324825	1.03188	2.05889e-08	9.58789e-08
IGHV7-4-1	5.59859	33.4516	2.57894	0.00983483	0.0141016
AC003093.1	0.138953	7.40605	5.73604	2.04022e-10	1.4973e-09
EGLN3	2.07206	7.65504	1.88534	1.97598e-15	4.86465e-14
AC004231.1	0.325236	0.686745	1.07829	0.000619879	0.00113319
MAEL	0.845271	5.86129	2.79373	5.67743e-07	1.9391e-06
AC004816.1	0.912455	2.10437	1.20556	1.02881e-14	2.12082e-13
SLC52A2	13.5017	28.1745	1.06124	4.13342e-19	3.61728e-17
DLX1	0.29066	0.783765	1.43109	0.00339639	0.00535222
AL355388.1	0.207832	0.486785	1.22787	4.37161e-14	7.56582e-13
AC019205.1	0.0706301	0.184717	1.38696	5.59789e-09	2.94846e-08
PAPLN	2.48799	7.63053	1.6168	6.59452e-12	6.74911e-11
BICC1	4.22585	19.0277	2.17079	1.63484e-10	1.22381e-09
CR1L	0.0609344	0.145866	1.25932	0.000251649	0.000498717
MFSD10	15.7212	37.9387	1.27096	1.80997e-17	8.60146e-16
AC010996.1	0.165682	0.332048	1.00297	6.80287e-09	3.50279e-08
S100A9	74.4711	188.668	1.3411	2.15627e-07	8.04084e-07
STMND1	0.659415	1.50452	1.19005	5.27175e-05	0.000119872
IFI30	0.202629	0.428888	1.08176	3.71155e-08	1.63205e-07
AC008163.1	0.0969091	0.275426	1.50696	0.00365726	0.00573079
TMEM179	0.228577	0.825634	1.85282	0.000820934	0.00146369
DNMT1	5.33944	11.529	1.11051	5.44426e-16	1.5626e-14
AC016705.2	0.0761887	0.512703	2.75047	1.2201e-14	2.45618e-13
NTRK1	0.0577462	0.239894	2.0546	8.71302e-06	2.31353e-05
MPP2	0.19642	0.705914	1.84555	1.64964e-11	1.55832e-10
SCTR	1.37353	16.7442	3.6077	9.1122e-05	0.000197533
TMEM52B	0.277583	0.88783	1.67737	4.00983e-09	2.17882e-08
TRIM67	0.074522	0.300006	2.00925	1.2994e-06	4.10941e-06
SPINT1-AS1	0.756294	2.75035	1.8626	1.51983e-13	2.2917e-12
GLB1L3	0.0910683	0.218452	1.2623	0.000193245	0.000392866
LOXL1-AS1	0.239498	0.901366	1.9121	9.37022e-08	3.77396e-07
HSPE1P5	0.101384	0.209638	1.04806	2.24786e-05	5.50245e-05
ERICH4	0.252613	0.569525	1.17283	0.0054682	0.00826844
C11orf80	2.3197	4.696	1.0175	4.70529e-18	2.75556e-16
CERS3-AS1	0.403449	0.835886	1.05092	0.00569931	0.00858655
TREML1	0.179702	0.387986	1.1104	2.65489e-10	1.88922e-09
AC061708.1	0.103913	0.247135	1.24992	4.67905e-06	1.31402e-05
ZNF229	0.680339	1.9587	1.52557	3.61285e-05	8.51913e-05
GRM3	0.0817204	0.182745	1.16107	6.85807e-07	2.30067e-06
KIF24	0.824765	1.68412	1.02994	1.8522e-09	1.08526e-08
PRIMA1	0.109031	0.345721	1.66487	0.0151626	0.0209345
AC106858.1	0.108214	0.226975	1.06865	0.000319505	0.000619743
AC092111.1	0.061786	0.13979	1.17791	0.00404935	0.0062815
MYBPHL	0.605676	1.37584	1.1837	0.0221458	0.0296578
AL121957.1	0.0899043	0.18201	1.01756	0.000295211	0.000576769
TREM2	9.13049	22.5858	1.30665	3.56686e-14	6.31443e-13
EIF5A2	2.3074	5.65638	1.29361	5.6023e-12	5.82614e-11
EFHC2	0.0998548	0.357374	1.83953	3.40484e-06	9.82966e-06
AC073270.1	0.126653	0.286345	1.17688	0.00126196	0.00216689
KIAA1614	0.307455	0.704516	1.19625	4.17429e-09	2.26129e-08
BMP7	0.508184	1.44051	1.50316	0.000159175	0.000329269
MITF	1.22212	2.8139	1.20318	0.000136287	0.000285591
SH2D5	0.0873048	0.360644	2.04644	6.97694e-05	0.000154598
SRPX2	1.28611	4.39093	1.77151	1.26979e-05	3.26688e-05
SYN3-AS1	4.71151	2.11747	-1.15385	0.000331008	0.000640335
AC010327.7	0.136641	0.28158	1.04316	1.81226e-08	8.55448e-08
B3GNT7	1.73371	6.21234	1.84128	1.7734e-05	4.43322e-05
LINC01203	0.032314	0.228878	2.82435	0.0223264	0.0298686
ARHGAP39	1.78949	3.86675	1.11158	3.43955e-16	1.05791e-14
SULF1	3.98248	9.11158	1.19404	1.70516e-07	6.51045e-07
ZFP28	0.465284	0.930817	1.00038	2.07815e-05	5.12765e-05
HOXA11	0.213798	0.650997	1.6064	0.001258	0.00216074
LTF	1.77309	3.92773	1.14743	0.039085	0.0498965
PABPC5	0.151943	0.337232	1.15021	0.00756018	0.0111009
AL138930.1	0.214054	0.720719	1.75146	0.000303193	0.000591018
RPSAP69	0.0584731	0.198414	1.76266	2.64212e-06	7.79363e-06
COCH	1.85819	3.79572	1.03047	0.000483025	0.000901194
BEND6	0.0873425	0.285119	1.70681	0.000275587	0.000541713
RBFADN	0.111018	0.2411	1.11883	1.56205e-05	3.94675e-05
AC089983.1	0.132886	0.267555	1.00964	1.02422e-05	2.68512e-05
SEMA3D	0.271673	0.616984	1.18336	0.0265069	0.0349683
TMEM171	5.16583	11.0329	1.09475	2.84361e-05	6.82743e-05
LINC01836	1.2424	3.38866	1.44759	7.17478e-08	2.9591e-07
BARX2	0.108489	0.348512	1.68366	1.262e-06	4.00095e-06
CRACD	0.308755	0.864718	1.48577	0.000152834	0.000317311
AL008730.1	0.0614946	0.175388	1.51201	0.00276535	0.00443294
CYS1	1.2883	5.76865	2.16277	8.94096e-05	0.000194275
TMSB4XP1	0.67392	1.55575	1.20696	1.01585e-06	3.27975e-06
DDN-AS1	0.0636108	0.138897	1.12668	3.71176e-06	1.06429e-05
ANXA3	1.04647	3.80104	1.86086	0.033808	0.043694
RYR1	0.185965	0.537989	1.53255	9.754e-05	0.000210232
UNC5A	0.295156	1.35029	2.19372	0.0177994	0.0242958
KCNH4	0.252748	0.565084	1.16077	3.77692e-10	2.58468e-09
AL354824.2	0.0477306	0.183429	1.94223	2.41095e-09	1.37817e-08
FCGR1CP	0.271425	0.726952	1.4213	2.2711e-08	1.04752e-07
AC048344.4	0.149842	0.411992	1.45917	1.29782e-09	7.87485e-09
ARL4C	11.1038	25.3847	1.1929	1.28653e-08	6.26278e-08
SLC35E4	0.727363	1.7734	1.28577	9.64327e-15	2.00571e-13
IGHV4-55	1.25201	3.90028	1.63934	0.0196504	0.0265764
TCF19	10.5176	23.3908	1.15313	1.63391e-14	3.14195e-13
MAGEE1	0.753448	1.71061	1.18293	9.21062e-11	7.30268e-10
ZNF730	0.0806758	0.227419	1.49514	3.11465e-06	9.05615e-06
CXCL1	7.21506	43.3653	2.58746	9.34755e-10	5.88157e-09
ADRB1	0.587468	0.293046	-1.00338	0.0015166	0.00256239
GRASLND	0.118067	0.522841	2.14677	0.00189971	0.00314641
AC097059.1	0.259806	0.583778	1.16798	1.78333e-07	6.76546e-07
DKK1	8.39706	40.5376	2.27131	1.90936e-06	5.81636e-06
TGFA	2.02	6.6365	1.71606	3.89561e-07	1.37592e-06
AC017076.1	0.159247	0.713398	2.16344	0.00265665	0.00427513
AC108477.2	0.185814	0.670392	1.85115	0.0103066	0.0147153
TNNC1	4.65386	10.6703	1.1971	0.00037336	0.000713581
CD58	8.45617	17.203	1.02458	7.74907e-23	4.42527e-20
TMIE	1.97625	4.0658	1.04077	5.10692e-06	1.42349e-05
AL356804.1	0.247991	0.574349	1.21164	1.35571e-06	4.26657e-06
AC011322.1	0.292357	0.649526	1.15166	0.00581227	0.00874197
LINC01116	0.574958	2.07416	1.851	0.00169794	0.00283889
ADD2	0.0897925	0.264235	1.55715	0.000337222	0.000650757
SAMD15	0.128633	0.334297	1.37787	1.78697e-07	6.7775e-07
CCDC148	0.206297	0.421718	1.03155	3.10265e-05	7.39572e-05
PFKP	3.12616	11.9727	1.93728	1.52821e-05	3.87162e-05
BHMT	298.519	135.797	-1.13637	1.77634e-09	1.04635e-08
GRB7	8.34738	18.8968	1.17874	3.73047e-10	2.5573e-09
TFF1	8.62068	27.884	1.69356	0.0019297	0.00319244
TRIM45	1.73442	4.76678	1.45856	5.93339e-15	1.30058e-13
RIMKLA	0.136142	0.417952	1.61822	0.000117106	0.000248469
PAQR5	2.48864	7.58297	1.6074	6.41756e-09	3.32826e-08
TM4SF1	65.1173	151.282	1.21612	7.71804e-11	6.21706e-10
LINC00618	0.0648548	0.143491	1.14567	0.00021322	0.000429236
LINC00920	0.396178	0.813612	1.03819	5.98758e-05	0.000134331
GCSAM	0.22951	0.485322	1.08039	3.90318e-05	9.12855e-05
CDT1	8.86519	20.02	1.17522	1.71589e-18	1.17039e-16
KIF20A	4.873	13.3201	1.45073	1.91158e-16	6.50976e-15
SMC4	4.50692	9.37044	1.05598	1.6181e-07	6.20767e-07
SNX18P3	0.109115	0.233596	1.09817	5.1308e-05	0.000116957
LINC01842	0.152539	0.311384	1.02952	0.0126188	0.0177176
FOXJ1	1.46191	7.07623	2.27512	1.07777e-06	3.45992e-06
FANCI	1.53826	4.01783	1.38512	8.12426e-19	6.23873e-17
RNF144A	2.0261	4.69497	1.21241	7.19456e-08	2.96673e-07
GDPD3	1.19715	2.63572	1.1386	5.01613e-09	2.66753e-08
ZNF888	1.25965	4.18401	1.73187	3.2648e-13	4.53648e-12
FAM241B	6.3356	13.4931	1.09067	6.41084e-14	1.06355e-12
AF117829.1	0.604442	1.20954	1.00078	9.18098e-11	7.2818e-10
LINC00494	0.104533	1.10766	3.40549	1.474e-10	1.11784e-09
NXNL2	0.0593866	0.202696	1.77111	1.53312e-06	4.76795e-06
IL11	0.105211	3.28563	4.96481	1.0728e-05	2.80015e-05
CCR10	0.305761	0.677405	1.14762	9.27084e-06	2.44801e-05
LCNL1	0.12058	0.717138	2.57226	0.000392265	0.000746084
UNC13D	2.16408	6.66887	1.62369	3.12707e-07	1.12766e-06
MMP12	2.19557	9.03983	2.0417	2.82071e-11	2.50921e-10
SPINK1	417.219	967.43	1.21335	1.27201e-08	6.19993e-08
GAS7	1.24403	3.25984	1.38978	6.30766e-09	3.28206e-08
STXBP5-AS1	0.0787962	0.16274	1.04637	5.98739e-08	2.51476e-07
CDC25B	24.6516	53.2855	1.11206	1.66928e-19	1.79223e-17
AURKB	6.34456	18.4878	1.54298	6.85698e-20	8.78564e-18
E2F7	0.634729	1.55152	1.28947	1.49034e-08	7.15288e-08
ACAN	0.331662	0.796158	1.26334	4.53526e-07	1.5828e-06
KIRREL3	0.0658016	0.279649	2.08742	4.25684e-07	1.49395e-06
HPCA	0.0438871	0.20329	2.21167	7.91995e-06	2.12359e-05
TUBA1B	22.9445	48.6823	1.08525	1.63737e-17	7.86177e-16
LINC02331	0.736532	3.11783	2.08172	1.1319e-10	8.7851e-10
CIT	0.564352	1.18542	1.07074	1.39534e-12	1.66543e-11
CGAS	0.976147	2.23127	1.19269	3.4317e-06	9.89734e-06
TC2N	3.52397	8.2159	1.22122	3.56277e-06	1.0246e-05
PTHLH	0.82687	4.97623	2.58932	2.92023e-08	1.31374e-07
CASP5	0.156148	0.375951	1.26763	0.000114911	0.000244218
IGKV4-1	58.5442	164.698	1.49223	0.0213333	0.028654
AL033384.2	0.223131	0.485496	1.12157	6.25042e-11	5.15665e-10
AF279873.3	0.218864	0.972629	2.15185	7.01928e-05	0.000155492
GCNT1	0.597323	1.64794	1.46408	3.1558e-05	7.5125e-05
CHGB	0.556519	1.96752	1.82188	1.31072e-05	3.36249e-05
MIR4653	1.82037	3.98652	1.1309	1.89774e-07	7.15503e-07
NPNT	5.62245	14.7601	1.39244	0.000761223	0.00136648
LRRC37A4P	0.106759	0.345201	1.69308	3.26423e-05	7.75067e-05
DUOXA1	0.141278	0.290633	1.04066	4.70242e-06	1.32011e-05
AL049767.1	0.256528	0.690166	1.42782	0.00237253	0.00385682
C18orf54	0.463221	1.19302	1.36484	1.00354e-12	1.24256e-11
WFDC21P	1.21847	5.4288	2.15557	2.09761e-07	7.8385e-07
LINC01269	0.559573	1.22297	1.12799	2.14033e-05	5.26254e-05
GAL3ST1	7.49359	31.3833	2.06627	1.70348e-09	1.00754e-08
AL390242.1	0.723257	0.231759	-1.64188	0.000194881	0.000395752
RASAL1	0.581031	1.6961	1.54554	6.72668e-08	2.79167e-07
NSUN7	0.274299	0.743221	1.43804	3.55102e-05	8.38271e-05
AC004801.2	0.527686	1.14548	1.1182	1.39709e-09	8.41555e-09
KNTC1	2.32164	5.12243	1.14168	1.44721e-13	2.19074e-12
KIF4A	4.18729	12.4054	1.56688	1.58291e-19	1.70742e-17
GPR161	0.492096	1.21607	1.30521	2.44195e-07	8.99198e-07
TUBA3E	0.251459	0.584841	1.21772	0.0309493	0.0402994
NEFL	0.0448785	1.42427	4.98805	0.0183205	0.0249381
KLK10	0.0954054	0.409497	2.10171	0.0283298	0.0371352
BNIP3P27	0.092121	0.281782	1.61298	2.63948e-05	6.37494e-05
NPHS1	0.102598	0.465704	2.18241	0.000522985	0.000969534
ERCC6L	0.628024	1.83031	1.54319	3.08664e-18	1.90886e-16
ZNF347	0.625783	1.36292	1.12297	8.20933e-06	2.1926e-05
LINC00634	0.11765	0.383465	1.70459	1.22081e-16	4.44909e-15
CDKN2A	6.96205	14.0133	1.00922	8.56899e-06	2.27842e-05
OR2I1P	59.9331	136.599	1.18852	3.35033e-09	1.85701e-08
CCNB2	6.40277	18.2312	1.50964	3.93138e-20	5.55931e-18
CD24	74.8687	207.392	1.46993	1.7999e-13	2.67745e-12
SPEG	0.111803	0.955726	3.09564	0.0051544	0.00783224
DSCAML1	0.168005	0.663494	1.98158	0.00446697	0.0068705
ART3	0.0835785	0.373237	2.15889	1.53372e-06	4.76918e-06
IGHV4-39	39.5951	87.326	1.14109	0.000648195	0.00117956
C5orf34	0.794523	1.93349	1.28304	2.31829e-20	3.65738e-18
ZNF321P	0.284655	0.82219	1.53026	3.36803e-13	4.66311e-12
ANKRD1	2.87932	11.3057	1.97325	7.08812e-07	2.37065e-06
TMEM51-AS1	0.0612543	0.272851	2.15523	3.30165e-09	1.8353e-08
SPEF2	0.449873	1.12611	1.32376	9.65451e-13	1.20054e-11
IGSF1	2.483	4.98119	1.00441	4.60913e-09	2.46846e-08
DUSP15	0.439014	1.09424	1.31759	0.000104384	0.00022363
GDF10	0.664179	1.49309	1.16865	4.44557e-06	1.25483e-05
B3GALT2	0.4687	2.13731	2.18906	0.039083	0.0498965
AC112777.1	0.262024	0.914657	1.80353	8.63877e-13	1.08881e-11
TFAP2A	0.343068	1.12234	1.70994	0.000113874	0.000242192
HSF2BP	0.401098	0.953526	1.24932	2.84581e-18	1.79829e-16
SOX9	13.358	47.3547	1.82581	2.31748e-18	1.50968e-16
LINC02327	0.091614	0.204744	1.16018	0.01278	0.0179247
ZNF486	0.482685	2.17271	2.17034	1.6012e-07	6.15097e-07
MCOLN3	0.483522	2.03822	2.07565	2.98068e-09	1.67373e-08
PMAIP1	1.09776	2.29905	1.06647	3.24293e-10	2.26254e-09
RNF175	0.173944	0.44198	1.34536	0.000203459	0.000411586
PDP1	2.58775	5.7892	1.16167	6.418e-09	3.32826e-08
BNIP3P9	0.226402	0.564378	1.31778	0.000327468	0.000634022
ATAD5	0.901371	1.94566	1.11007	4.95257e-15	1.10865e-13
SOAT2	9.60473	19.6581	1.03331	7.02149e-05	0.000155526
HRAT92	0.496816	1.28978	1.37634	7.85808e-08	3.21235e-07
SEC14L6	0.741195	2.4687	1.73583	3.17203e-07	1.14245e-06
SMKR1	0.656754	1.75784	1.42037	7.95911e-07	2.63272e-06
KCNJ16	0.264525	2.75517	3.38067	7.1738e-06	1.94173e-05
NPM1P27	3.56538	7.44258	1.06174	4.73569e-16	1.38145e-14
MYBPC2	0.0476005	0.521091	3.45249	2.26161e-08	1.04418e-07
HNF1B	6.45846	19.266	1.57679	7.87501e-09	4.0024e-08
C16orf74	0.580927	1.29375	1.15513	4.16206e-09	2.25682e-08
LAMC2	2.33545	7.30721	1.64562	8.12459e-05	0.000177895
COL24A1	0.216976	0.637949	1.5559	0.000335475	0.000647739
PF4V1	1.00256	3.59802	1.84352	0.000524015	0.000971107
PROM2	0.701769	2.61433	1.89737	8.75191e-06	2.32306e-05
TRNP1	18.2651	48.1143	1.39738	8.03736e-13	1.01966e-11
ZWINT	13.7354	33.1789	1.27237	1.53144e-17	7.43004e-16
CHST2	2.29587	4.90947	1.09653	0.000145377	0.000303052
AL139095.2	0.506619	1.59077	1.65075	1.97716e-09	1.15091e-08
MCIDAS	0.0823366	0.274931	1.73946	1.92044e-09	1.12043e-08
SLC30A8	0.0315624	0.283832	3.16876	2.78577e-05	6.69967e-05
ZNF85	0.546721	1.40177	1.35837	2.86276e-12	3.18266e-11
DEPDC1B	1.92514	8.08494	2.07028	5.63143e-24	5.22522e-21
CDC42BPG	1.62553	4.1261	1.34387	1.01605e-08	5.05542e-08
ADORA1	1.54901	3.75698	1.27823	5.45808e-05	0.000123556
CACNB3	0.924031	1.92306	1.05739	4.75416e-06	1.3327e-05
LHFPL2	3.44706	7.14413	1.05139	2.24715e-11	2.05658e-10
ARNT2	0.763546	3.90148	2.35324	1.99907e-15	4.91106e-14
TAS2R6P	0.0779554	0.162081	1.05599	0.0027055	0.00434721
NBL1	9.50493	19.2871	1.02089	1.54847e-05	3.91867e-05
AC025062.3	2.30866	0.980241	-1.23585	0.00178513	0.00297278
CASC20	0.376717	0.764193	1.02046	0.00112154	0.00194406
AL021154.1	0.154666	0.404541	1.38713	3.11803e-05	7.42862e-05
AC006960.3	0.132307	0.269929	1.02869	1.22661e-07	4.82714e-07
SOBP	1.84872	4.25321	1.20203	4.15584e-06	1.17938e-05
AC012593.2	0.0661656	0.150952	1.18994	0.000546008	0.00100821
EVC2	0.770249	2.01883	1.39012	6.64427e-09	3.43106e-08
LINC01775	0.19396	0.422844	1.12436	5.13097e-07	1.77336e-06
U82695.1	0.0343129	0.663089	4.27238	0.000821787	0.00146501
PROKR1	0.0610715	0.191536	1.64905	0.0356013	0.0458149
HOXB13	0.397774	1.79569	2.17452	9.10908e-07	2.97533e-06
SLC2A6	5.59384	12.5742	1.16856	8.86532e-14	1.42379e-12
AC022092.1	0.130592	0.313841	1.26497	0.000199806	0.00040469
SOX4	12.8498	39.5655	1.6225	2.11095e-13	3.08475e-12
TRAV9-2	0.369121	0.753381	1.02929	0.0163639	0.0224607
SLC4A11	0.79848	2.54848	1.67431	1.92548e-09	1.12309e-08
AC019254.1	0.142012	0.295014	1.05476	0.00148645	0.00251641
AL139288.1	0.29903	1.07855	1.85073	2.10756e-11	1.94263e-10
RSPH14	0.317853	0.807908	1.34583	4.73293e-10	3.17138e-09
ZNF439	0.410338	0.991834	1.27328	7.41342e-09	3.78359e-08
TRPC3	0.106774	0.248689	1.21979	0.0162406	0.0223099
CA9	16.006	53.8744	1.75099	7.233e-12	7.3635e-11
TCL1A	0.180734	1.14994	2.66962	0.0192819	0.0261165
AC120036.4	0.151599	0.332742	1.13414	8.98608e-07	2.93971e-06
RN7SL208P	0.158009	0.334072	1.08015	8.76903e-05	0.000190987
SEZ6L	0.0296812	0.76627	4.69023	0.0022545	0.00368172
RPS26P38	0.075257	0.152178	1.01586	4.11643e-06	1.16874e-05
STX3	4.89928	10.1939	1.05707	2.17579e-14	4.06925e-13
FAM225A	0.0556382	0.19802	1.8315	9.25073e-11	7.33198e-10
PIANP	0.0496387	0.404758	3.02752	7.92365e-06	2.12412e-05
ZNF556	0.0479134	0.213351	2.15473	0.000127416	0.000268505
GAD1	0.198862	0.534949	1.42763	0.000232674	0.000464207
CALHM6	1.05376	2.29175	1.1209	0.00298266	0.00475107
TNNI3	0.15786	0.468473	1.56932	6.72231e-06	1.82892e-05
SBK1	0.586352	1.55783	1.4097	1.54747e-07	5.95548e-07
IGLV3-21	27.7505	82.2476	1.56746	0.00382436	0.0059636
KLHDC8A	0.303368	0.790572	1.38183	3.07183e-08	1.37424e-07
S100A3	1.09648	3.27121	1.57694	3.86982e-08	1.69811e-07
LINC01619	0.204601	0.556839	1.44445	6.12565e-09	3.19883e-08
EDA	0.579814	1.29925	1.16401	1.25022e-05	3.2198e-05
RCAN3	1.831	3.83142	1.06524	4.49271e-14	7.74083e-13
MEST	13.832	29.6648	1.10074	5.957e-06	1.63858e-05
SEMA3A	0.23694	0.817221	1.7862	2.34413e-05	5.71819e-05
PTK7	3.13028	8.19891	1.38914	1.12429e-07	4.46005e-07
AP003390.1	0.339639	0.852745	1.32811	6.5051e-08	2.70941e-07
GJB3	0.656216	1.8879	1.52454	1.45381e-05	3.69848e-05
AC007938.3	0.377591	1.72397	2.19084	5.30825e-08	2.25094e-07
SEMA5B	1.16889	2.39427	1.03445	9.03704e-08	3.64992e-07
AP001476.1	0.0524382	0.298834	2.51065	7.4744e-05	0.000164771
CD79A	3.90329	11.8705	1.60462	0.00367061	0.00574822
AC004130.2	0.414454	0.929203	1.16478	6.59279e-09	3.40899e-08
FAIM	4.00541	8.16096	1.02679	2.19276e-16	7.30637e-15
LYG2	0.277932	0.579474	1.06001	0.000246924	0.000490444
SLC25A24	1.8987	4.21398	1.15017	1.2726e-05	3.27339e-05
RAB42	1.42361	3.2251	1.17979	3.60955e-11	3.12931e-10
TUBB6	8.06076	17.0185	1.07811	2.38069e-05	5.79882e-05
SMOX	7.22051	17.9262	1.3119	2.12724e-14	3.98489e-13
VIM-AS1	0.418023	1.04585	1.32302	7.69962e-07	2.55426e-06
DISP3	0.0770145	0.173251	1.16966	0.000204654	0.000413678
LINC02518	0.0675129	0.192911	1.5147	0.00113482	0.00196464
LINC00189	0.501815	1.33337	1.40984	0.00857906	0.012466
DSC3	0.0623489	0.495396	2.99014	0.00181221	0.00301463
AC020658.4	0.0820823	0.224411	1.451	8.32371e-09	4.20648e-08
C1orf100	0.128573	0.287714	1.16205	2.66313e-07	9.7322e-07
AC079385.3	0.0811801	0.218278	1.42697	9.47853e-09	4.74151e-08
SFXN3	6.51794	13.3677	1.03626	5.47307e-09	2.88665e-08
LINC02586	0.167324	0.360425	1.10706	0.00984042	0.0141088
CKS1BP3	0.141117	0.326935	1.21211	1.76168e-07	6.69536e-07
LRRC37A6P	0.246419	0.617665	1.32571	1.93269e-08	9.06026e-08
PPIAP59	0.0909962	0.192252	1.07912	0.000191449	0.000389465
SPHK1	5.57622	26.4879	2.24798	8.27554e-17	3.23643e-15
PIP5KL1	0.212198	0.443351	1.06304	1.61719e-08	7.70899e-08
IFT80	1.48268	3.12144	1.07401	5.95593e-12	6.16902e-11
CCDC8	0.909461	2.02766	1.15673	6.70042e-05	0.000149032
DHDH	0.870183	2.24437	1.36692	4.181e-11	3.56477e-10
DUSP26	0.339378	1.03943	1.61482	4.58011e-05	0.000105511
MIR9-1HG	0.183187	0.392424	1.0991	0.00175217	0.00292167
TESMIN	0.892918	2.0313	1.1858	5.54534e-12	5.77468e-11
C11orf86	0.228076	0.906024	1.99003	0.0222317	0.0297522
KRT19	18.0528	69.9483	1.95407	1.43434e-07	5.55414e-07
DDX11-AS1	0.219704	0.488404	1.15251	1.74364e-15	4.34351e-14
GUSBP3	0.108247	0.227335	1.0705	0.00166108	0.00278138
NR5A1	0.0751565	0.16773	1.15817	0.0238791	0.0317553
AL353747.3	0.321936	0.853648	1.40687	0.00626679	0.00936303
LMNTD2-AS1	0.370287	0.75277	1.02357	0.000200017	0.000405082
GPSM2	0.408369	0.97199	1.25107	2.15137e-14	4.02682e-13
MMP7	10.5754	37.7712	1.83657	8.09405e-15	1.71737e-13
CCL22	0.495105	1.03181	1.05937	0.000885999	0.00156934
AC097512.1	0.0631839	0.195253	1.62772	0.0236928	0.0315419
ZNF610	0.493316	1.16365	1.23808	1.13702e-06	3.63561e-06
AC010904.2	0.0753231	0.18009	1.25755	0.00495012	0.00754358
AC006504.3	0.11356	0.240171	1.08061	1.06931e-06	3.43515e-06
GLP1R	0.35212	1.53045	2.11982	8.59401e-05	0.000187363
TMEM156	3.46466	9.54503	1.46204	1.62169e-06	5.01782e-06
TAF4B	0.35777	0.769931	1.1057	0.00037128	0.00070994
AC068025.1	0.211959	0.424274	1.00121	8.96131e-08	3.62311e-07
LRRN1	0.272424	0.620749	1.18816	0.000155909	0.000323205
CAB39P1	0.0831806	0.320069	1.94406	5.45202e-08	2.30726e-07
AC125807.2	0.350517	0.870532	1.31242	0.000158996	0.000328976
ELOVL7	2.50278	12.876	2.36308	5.67041e-18	3.23898e-16
TYRO3	1.82259	4.60573	1.33744	3.71468e-13	5.07345e-12
BFSP2	0.227026	0.604705	1.41337	2.48872e-10	1.78245e-09
EZH2	5.51829	11.9621	1.11618	1.0492e-18	7.74906e-17
PRR11	2.22527	6.29755	1.50081	3.10824e-19	2.93023e-17
CHGA	0.27401	13.5164	5.62434	9.07713e-05	0.000196847
UNC13A	0.202521	0.431649	1.09179	2.09529e-08	9.73787e-08
MARCHF3	1.09252	2.49414	1.19088	6.85462e-13	8.85601e-12
AL512625.3	0.335311	0.776247	1.21102	0.00255451	0.00412547
TTLL6	0.144135	0.406637	1.49632	4.22751e-06	1.1978e-05
AL391361.2	0.236782	0.559281	1.24001	0.0186885	0.0253987
TNFRSF11A	0.766903	1.80158	1.23214	1.13134e-11	1.10193e-10
OVOL3	0.0874366	0.211774	1.27622	1.10966e-05	2.88758e-05
ADAMDEC1	1.22454	3.9522	1.69042	6.2193e-07	2.10804e-06
AL109615.3	0.858669	2.04095	1.24907	2.15269e-11	1.97715e-10
AC010615.1	0.138197	0.378305	1.45282	0.000118043	0.000250259
TROAP	3.48155	9.55585	1.45665	5.20984e-18	2.99063e-16
LIMK1	5.3954	11.3149	1.06842	4.66276e-14	8.00399e-13
TYMS	2.93182	6.85764	1.22591	8.24496e-12	8.27031e-11
KLHL4	0.214367	0.511591	1.25491	0.0338067	0.043694
CAPS	6.36913	13.429	1.07618	5.86644e-07	1.99778e-06
AL390726.5	0.386864	1.13302	1.55028	1.44146e-10	1.0946e-09
USH1G	0.0330833	0.21483	2.69902	0.000128808	0.000271168
SMIM12P1	0.258365	0.730731	1.49993	4.60429e-05	0.000106057
BMPR1B	0.120661	0.531763	2.13982	7.7535e-05	0.000170389
AL512413.1	0.399038	0.872171	1.12809	0.000424494	0.000802319
AC010487.1	0.174165	0.559741	1.6843	2.69513e-11	2.40952e-10
GYG2P1	0.219266	0.44025	1.00564	0.0306162	0.039891
AL607028.1	0.313783	0.933884	1.57348	1.89384e-05	4.7084e-05
KRT18P63	0.0851237	0.19413	1.18939	9.22491e-05	0.000199734
CATSPER1	0.151404	0.337526	1.15659	5.01681e-11	4.22765e-10
COX6B2	0.0571457	0.284464	2.31553	1.0078e-06	3.25604e-06
PBK	5.35534	13.1948	1.30092	3.94476e-15	9.0757e-14
CDCA7L	2.43563	6.11978	1.32919	5.08427e-11	4.27828e-10
AC007569.1	0.0627065	0.139029	1.1487	0.00013034	0.000274069
LEFTY1	0.656763	2.44333	1.89541	3.82322e-07	1.35365e-06
HCN4	0.0375688	0.36817	3.29277	5.98213e-05	0.000134235
CHST10	1.40396	3.21815	1.19673	2.12293e-08	9.85447e-08
KIF18B	2.33273	7.06569	1.59881	2.17428e-17	1.00847e-15
AC137630.1	0.0601022	0.141125	1.23148	6.86212e-06	1.86433e-05
ART5	0.405139	0.881177	1.12102	0.000724922	0.00130627
AC138207.8	0.571382	1.20599	1.07769	3.65015e-10	2.5104e-09
SFRP5	2.92283	43.2769	3.88816	1.34193e-06	4.22893e-06
CCL20	41.4638	111.036	1.42111	2.0682e-12	2.37797e-11
HEPACAM	8.67098	2.97103	-1.54523	0.00947524	0.0136332
AC022509.1	0.095336	0.546285	2.51856	0.000528711	0.000978504
PLP2	28.0956	71.9347	1.35634	4.62861e-12	4.8903e-11
C10orf88B	0.213465	0.52854	1.30802	3.40184e-09	1.88287e-08
LINC00540	0.112364	0.460983	2.03653	5.19259e-05	0.000118269
EMC3-AS1	0.217984	0.525488	1.26943	6.68617e-13	8.66252e-12
TMEM61	0.21303	0.866254	2.02373	5.1683e-14	8.78256e-13
PMEPA1	5.83007	22.2347	1.93123	5.17807e-06	1.44133e-05
FMO1	2.47282	7.52349	1.60524	4.08958e-08	1.78207e-07
BCAT1	1.05146	3.43657	1.70858	3.04908e-09	1.71089e-08
LINC00628	0.182716	0.42922	1.23212	7.35422e-13	9.42796e-12
AC074135.1	0.198371	0.432676	1.12509	1.33732e-05	3.4258e-05
FEN1	26.2544	54.3294	1.04917	3.49322e-18	2.1375e-16
COL8A2	0.91087	3.30581	1.85968	5.26539e-07	1.81549e-06
ARHGAP11A	1.98603	4.79046	1.27028	1.69319e-16	5.8695e-15
FSIP2-AS2	0.129081	0.30259	1.22909	0.012955	0.0181469
HAGLR	1.96504	6.72598	1.77518	1.72379e-05	4.31621e-05
LINC02611	0.0996253	0.220122	1.14372	1.18318e-09	7.24562e-09
DBF4B	1.39146	2.80778	1.01283	1.97433e-16	6.6745e-15
TMEM145	0.705276	1.42411	1.0138	0.000196923	0.00039934
UNC5B-AS1	0.151958	0.35743	1.23399	2.06566e-06	6.24818e-06
ELF4	2.17729	6.45547	1.56799	5.28566e-09	2.79863e-08
A4GNT	0.160354	1.95045	3.60448	3.8895e-11	3.33956e-10
ZNF320	1.40644	3.81847	1.44095	2.41709e-12	2.73838e-11
TPBG	1.34545	4.57249	1.76489	2.12242e-06	6.404e-06
TMPRSS13	0.206541	1.02139	2.30604	7.30754e-06	1.97586e-05
ACER1	0.302113	0.0789946	-1.93526	0.00325292	0.00514938
TMSB15A	0.416126	2.38672	2.51993	0.000507905	0.000943287
HEPACAM2	0.141041	0.414131	1.55397	0.0112178	0.0159036
TUBB8P7	0.0652355	0.216765	1.7324	0.000282965	0.000554759
RHNO1	8.90393	18.0871	1.02245	3.53631e-22	1.2617e-19
STK39	6.11409	15.3386	1.32696	2.06417e-14	3.88242e-13
HSD11B1	754.05	330.077	-1.19186	6.19009e-10	4.0381e-09
IGHJ3	5.10368	11.2741	1.1434	0.0144235	0.0199986
AC004678.1	0.0979962	0.196018	1.00019	0.000122582	0.000259024
CCDC136	0.118511	0.322417	1.44391	1.93014e-08	9.05099e-08
COLEC12	1.18522	3.16192	1.41565	1.22058e-06	3.87976e-06
IGHV4-34	9.42988	23.0174	1.28742	0.00697311	0.0103101
YWHAEP7	0.154712	0.338318	1.12879	0.0041104	0.00636939
HOXA1	0.143699	0.323751	1.17183	2.01086e-05	4.97748e-05
ALPI	2.69115	19.0121	2.82062	0.0350837	0.0451989
IFNL3P1	0.0819086	0.405119	2.30626	6.23203e-06	1.70654e-05
RUNX2	0.369265	0.889035	1.26758	0.000207852	0.000419485
ASF1B	8.47453	22.7368	1.42382	5.03599e-18	2.92706e-16
TMEM121B	0.164191	0.33369	1.02313	1.79757e-09	1.05599e-08
CDR2L	3.12949	8.4019	1.42479	2.27057e-05	5.55394e-05
TRAT1	0.575008	1.47016	1.35432	0.00594576	0.00892553
IGHV1-69D	13.8159	30.3238	1.13412	0.0048812	0.0074503
ANO9	1.05526	4.61396	2.12841	3.69254e-12	4.01096e-11
CITED4	48.7644	101.665	1.05992	1.28653e-08	6.26278e-08
DNASE1L3	19.3899	8.41258	-1.20469	1.50074e-10	1.13626e-09
CCL26	0.987135	2.70505	1.45434	4.02978e-09	2.18915e-08
CFAP94	0.0843263	0.174099	1.04585	0.00237774	0.00386393
ZNF215	0.19359	0.450657	1.21902	9.04423e-05	0.000196243
AL137798.1	7.26527	3.0839	-1.23626	0.00871155	0.0126387
AC090192.2	0.804927	2.15381	1.41996	1.26813e-12	1.52854e-11
KIF18A	1.00681	3.19331	1.66526	1.9188e-18	1.28609e-16
IGKV2D-29	2.38923	7.07559	1.5663	0.0185665	0.0252449
GLIS1	0.0334909	0.191658	2.51669	9.99611e-08	4.00864e-07
YWHAEP1	0.274261	0.813336	1.5683	2.5268e-05	6.1232e-05
CFHR4	55.1662	26.7298	-1.04534	4.41253e-09	2.37319e-08
IGDCC4	0.32111	0.984706	1.61663	1.31386e-08	6.38112e-08
TRBV20-1	1.86238	3.75173	1.01041	0.000167255	0.000344324
AL033527.3	0.246518	0.567112	1.20194	0.00383893	0.00598431
LINC01882	0.252353	0.676635	1.42294	0.017573	0.024001
MT1XP1	5.59561	2.28178	-1.29413	0.000881494	0.00156218
HMGB2	38.8649	81.2053	1.06311	1.83587e-16	6.27958e-15
LINC01694	0.124948	0.308548	1.30417	0.000165335	0.000340764
AL033527.2	0.130208	0.308194	1.24302	8.05808e-06	2.1562e-05
ZNF878	0.114686	0.325271	1.50395	2.41917e-11	2.19839e-10
PTGES3L	0.10508	0.310931	1.56511	7.41889e-14	1.21505e-12
ZNF83	3.63846	7.47438	1.03863	1.31979e-09	7.99354e-09
AC245100.3	11.0331	81.8594	2.89131	2.45845e-05	5.96928e-05
FHAD1	0.112645	0.279975	1.31352	3.12416e-11	2.74753e-10
IGKJ1	8.92957	21.6467	1.27748	0.00782914	0.0114704
FUT4	1.26695	4.13872	1.70783	1.69678e-14	3.25207e-13
GLYAT	84.8149	33.4744	-1.34126	1.14687e-12	1.39838e-11
DEFB132	3.26339	1.22337	-1.41551	0.000369303	0.0007067
CPA2	0.104312	23.7534	7.83108	0.000115049	0.000244466
NAV2-AS4	0.343077	0.16057	-1.09533	2.56643e-09	1.46093e-08
MTCL1	0.693649	2.87418	2.05087	1.82285e-14	3.47361e-13
ST8SIA1	0.0901565	0.187593	1.0571	3.98768e-05	9.30678e-05
BNIP3P10	0.116619	0.263767	1.17746	5.86592e-07	1.99778e-06
RN7SL663P	0.152451	0.319046	1.06542	0.000301241	0.000587559
LYPD6B	0.342537	2.8669	3.06516	1.97724e-11	1.8349e-10
AC106900.1	0.787731	2.36189	1.58417	6.32833e-07	2.1403e-06
NECTIN4	0.787973	2.20444	1.48419	9.16234e-05	0.00019849
RPL29P14	0.230745	0.489633	1.0854	5.38886e-10	3.56455e-09
FAM166C	0.067829	0.260058	1.93886	0.000325966	0.000631219
PSRC1	3.63384	8.13494	1.16264	2.34582e-15	5.68464e-14
ALKAL2	0.612123	5.42566	3.1479	0.00291193	0.00464702
CLCN3P1	0.0921425	0.193983	1.07399	4.73158e-05	0.000108652
LGALS9	9.56688	19.9587	1.0609	5.67985e-10	3.73254e-09
ZIC5	0.835388	2.33583	1.48342	3.68475e-10	2.53119e-09
DEFB1	506.462	1111.31	1.13374	0.000321949	0.000624012
AL512598.1	1.14041	2.33057	1.03113	5.49696e-07	1.88468e-06
SPIN4	1.26183	2.6245	1.05653	8.24523e-09	4.16956e-08
BANK1	0.210296	0.800751	1.92893	4.03434e-05	9.40117e-05
C2orf15	0.55973	1.58486	1.50156	1.38178e-10	1.05382e-09
MYH1	0.0841441	0.170598	1.01967	0.0146381	0.0202706
PDCD6IPP2	0.12101	0.303872	1.32834	0.00214557	0.00351844
LINC01224	0.262361	0.936484	1.8357	6.52013e-09	3.37745e-08
GPR27	0.360444	1.5877	2.13909	8.35932e-09	4.22263e-08
CD70	0.528824	1.38795	1.39209	1.03895e-05	2.72037e-05
CST5	0.460178	1.18149	1.36034	0.0065876	0.00980131
NCF1	0.781434	1.69571	1.11769	1.70186e-06	5.23797e-06
CLIC3	2.72679	5.97606	1.13199	0.000218014	0.000437823
TRPA1	0.0553027	0.233176	2.076	6.82687e-07	2.2912e-06
S100A8	10.4974	24.153	1.20217	0.00549665	0.00830712
AC040970.1	0.707459	1.90776	1.43116	3.94096e-12	4.25488e-11
AC019069.1	0.481401	1.29255	1.42491	3.30721e-06	9.57403e-06
RNY3P8	1.97542	4.45511	1.1733	1.10687e-08	5.46607e-08
PLEKHG4	0.716758	2.3402	1.70707	1.01568e-06	3.27968e-06
ZNF114	0.0906849	0.30488	1.74931	0.00172955	0.00288686
H2AX	34.5118	70.2324	1.02505	1.31718e-17	6.55511e-16
ELOVL4	0.337876	0.862136	1.35142	5.93812e-06	1.63397e-05
SPATA17	0.106362	0.333736	1.64973	3.85838e-07	1.36423e-06
ZNF66	0.120494	0.432262	1.84294	5.70894e-12	5.93172e-11
LINC00114	0.0870151	0.303519	1.80245	2.91573e-07	1.05737e-06
SLC38A5	0.958362	2.6838	1.48563	1.4212e-05	3.62071e-05
SUGCT-AS1	0.104604	0.211964	1.01888	0.00832088	0.0121265
AC002480.1	0.0721747	0.184038	1.35044	0.000210954	0.00042519
OLFML3	7.42492	16.424	1.14536	1.50454e-06	4.6885e-06
LINC01587	0.621986	1.64874	1.40641	1.49758e-06	4.66994e-06
LINC00322	0.0862108	0.662119	2.94115	0.00071816	0.00129539
ELOVL3	0.400143	1.0851	1.43923	0.000976728	0.00171341
SNRPGP15	0.899122	1.79858	1.00027	1.84033e-05	4.58422e-05
ILDR1	1.25117	3.36255	1.42628	3.73703e-10	2.56103e-09
CCDC192	0.158165	0.320582	1.01927	7.89037e-05	0.000173052
IGKV1-5	47.5077	125.388	1.40017	0.00797773	0.0116704
TTYH3	26.4899	55.0133	1.05433	4.67627e-12	4.93167e-11
LINC01748	0.114408	0.258346	1.17512	1.49572e-06	4.66729e-06
SNAP25-AS1	0.276272	0.661911	1.26055	1.25373e-06	3.978e-06
FKBP9P1	0.298217	0.906004	1.60315	0.0226251	0.0302382
ENTPD3	0.156894	0.684685	2.12565	0.0316447	0.041111
TUBBP2	0.291104	0.672257	1.20748	1.26969e-08	6.18991e-08
LRRC6	0.566531	1.14283	1.01239	0.00286244	0.0045756
TMSB4XP2	0.299417	0.730318	1.28637	7.33297e-06	1.98158e-05
LINC01956	0.483623	1.2217	1.33694	0.00379895	0.00592876
AC104041.1	0.0617258	0.139535	1.17668	0.0349949	0.0450895
TEKT2	0.11259	0.421896	1.90581	6.77866e-06	1.84295e-05
ZNF649-AS1	0.0789188	0.158354	1.00471	0.0250155	0.0331373
PCAT14	0.0429785	0.198779	2.20948	0.0141835	0.0197081
UTS2R	0.070207	0.194871	1.47284	1.59143e-05	4.01468e-05
AL353572.1	0.565686	1.44751	1.3555	2.4851e-08	1.13672e-07
EYA2	0.645227	1.50359	1.22053	1.85605e-05	4.61991e-05
TCF23	0.18375	0.0794692	-1.20928	0.00385787	0.0060098
AC008667.1	0.0949656	0.221746	1.22343	4.27508e-07	1.49967e-06
CCDC78	0.393684	1.0086	1.35725	1.62168e-06	5.01782e-06
CD300LG	1.19386	0.221419	-2.43078	2.29811e-17	1.06166e-15
TNIK	1.40502	2.93721	1.06386	7.38791e-05	0.000163035
GJA3	0.102944	0.236755	1.20154	1.81706e-06	5.56004e-06
TCEAL9	22.562	50.2518	1.15528	2.46573e-13	3.55393e-12
KAAG1	0.265993	1.08491	2.02811	4.13821e-07	1.45518e-06
IGSF11	0.06315	0.223236	1.82172	0.000111301	0.000237154
RNF212	0.179054	0.384156	1.1013	0.00282872	0.00452608
IGLV7-43	5.17288	10.5648	1.03023	0.010354	0.0147766
SLC6A8	9.52871	25.2172	1.40406	2.7077e-07	9.87797e-07
FOXC2	0.398503	0.830119	1.05873	3.22215e-05	7.65859e-05
MBOAT4	0.546404	1.52283	1.47871	5.60648e-07	1.9171e-06
POF1B	1.34372	5.81034	2.11239	7.91978e-10	5.0653e-09
FAM72C	0.206504	0.583352	1.49819	1.52655e-15	3.85225e-14
JMJD1C-AS1	0.205673	0.433617	1.07607	1.28011e-07	5.0147e-07
ULBP1	0.197705	0.534483	1.4348	2.50627e-06	7.43355e-06
P3H3	2.22539	5.03304	1.17737	1.30397e-05	3.34628e-05
CTH	127.08	38.3862	-1.72708	2.85829e-13	4.04433e-12
LRRN4	0.596232	1.36683	1.19689	0.00268835	0.00432235
NIBAN2	26.818	54.3669	1.01953	6.25322e-09	3.25811e-08
E2F2	0.963506	2.35932	1.29201	1.87333e-16	6.3983e-15
DMRT2	0.0105102	0.250254	4.57353	9.68086e-12	9.5903e-11
TPX2	15.0747	40.1302	1.41256	1.68662e-18	1.16066e-16
TNFRSF18	2.32588	5.92148	1.34818	8.20166e-10	5.21967e-09
IGHV1-18	28.7111	58.6281	1.02998	0.00988271	0.0141668
ZNF532	1.9637	4.06914	1.05115	2.77297e-08	1.25455e-07
PI3	9.54345	32.4928	1.76754	7.40382e-09	3.78198e-08
BACE2	6.36636	21.3969	1.74886	1.27926e-08	6.2313e-08
GCM1	0.12809	0.25733	1.00647	0.000310066	0.000603453
AC010524.1	0.125012	0.262801	1.0719	0.00134404	0.00229559
AC008875.1	0.244447	0.510676	1.06288	1.3505e-07	5.25934e-07
ANXA8	0.14032	0.599912	2.09603	0.000263235	0.00051946
NKPD1	0.058771	0.180589	1.61954	0.000303011	0.000590713
LINC01139	0.344437	1.2643	1.87603	0.000546102	0.00100821
AC006538.1	0.459322	0.969527	1.07778	4.38608e-09	2.36045e-08
PCYT1B	0.0897473	0.389782	2.11873	1.22901e-05	3.17005e-05
CELF4	0.0953022	0.254072	1.41466	1.2082e-08	5.91618e-08
TCL6	0.0702323	0.156854	1.15921	0.00024011	0.000477932
DOC2A	0.105524	0.239386	1.18177	0.00469201	0.00718709
MCM2	5.64958	14.5268	1.3625	3.64756e-14	6.44745e-13
[truncated: 858 more rows]
